# Supplementary material for: Propan-1-aminium 3,4,5,6-tetra­chloro-2-(meth­oxy­carbon­yl)benzoate
Source: Acta Crystallogr Sect E Struct Rep Online. 2011 Feb 12;67(Pt 3):o630. doi: 10.1107/S1600536811004879 (PMC3052160; doi:10.1107/S1600536811004879)
Supplement: Supplementary file 2 [file e-67-0o630-Isup2.hkl]

# 
# h,k,l, Fc-squared, Fo-squared, sigma(Fo-squared) and status flag 
# 
data_I
_shelx_title ' 101206f in C2/c' 
_shelx_refln_list_code          4 
_shelx_F_calc_maximum      744.32 
_exptl_crystal_F_000      1536.00 
_reflns_d_resolution_high  0.8403 
 
loop_ 
 _symmetry_equiv_pos_as_xyz 
 'x, y, z' 
 '-x, y, -z+1/2' 
 'x+1/2, y+1/2, z' 
 '-x+1/2, y+1/2, -z+1/2' 
 '-x, -y, -z' 
 'x, -y, z-1/2' 
 '-x+1/2, -y+1/2, -z' 
 'x+1/2, -y+1/2, z-1/2' 
 
_cell_length_a    28.3869 
_cell_length_b    14.9600 
_cell_length_c     7.8054 
_cell_angle_alpha  90.000 
_cell_angle_beta   93.216 
_cell_angle_gamma  90.000 
 
_shelx_F_squared_multiplier     1.000 
 
loop_ 
 _refln_index_h 
 _refln_index_k 
 _refln_index_l 
 _refln_F_squared_calc 
 _refln_F_squared_meas 
 _refln_F_squared_sigma 
 _refln_observed_status 
   4   0   0    10712.56    11902.29    189.15 o 
   6   0   0     7123.69     7608.03    220.09 o 
   8   0   0    43681.16    48367.96    895.66 o 
  10   0   0    24829.97    25847.82    283.02 o 
  12   0   0    11826.51    13526.50    366.12 o 
  14   0   0    18255.21    20494.24    341.44 o 
  16   0   0       25.04       30.60     28.03 o 
  18   0   0    58911.34    63856.46    606.92 o 
  20   0   0     1162.91     1066.48    164.46 o 
  22   0   0     1630.55     1557.67    159.94 o 
  24   0   0      256.78      259.38    100.14 o 
  26   0   0      100.35       30.60     78.58 o 
  28   0   0       17.18       14.60     61.89 o 
  30   0   0      404.16      209.31     98.05 o 
  32   0   0     2842.23     2886.56    281.63 o 
   3   1   0        1.02        5.62      5.66 o 
   5   1   0     1902.64     1920.16    137.14 o 
   7   1   0    10268.85    11258.06    172.94 o 
   9   1   0       10.17       -0.34     12.32 o 
  11   1   0        2.10        4.50     19.47 o 
  13   1   0    13848.02    14879.09    163.00 o 
  15   1   0       95.27       99.41     21.23 o 
  17   1   0      153.38      112.44     33.30 o 
  19   1   0     1940.92     1824.87     72.79 o 
  21   1   0        5.10       -1.18     29.78 o 
  23   1   0     1368.74     1292.13    111.37 o 
  25   1   0      100.12       55.79     50.30 o 
  27   1   0      155.20      178.54     70.62 o 
  29   1   0      156.36      115.42     55.14 o 
  31   1   0      208.34       80.01     98.40 o 
  33   1   0        1.69      -42.00     54.39 o 
   0   2   0     2427.48     2460.29    196.80 o 
   2   2   0      237.90      242.79     25.74 o 
   4   2   0      878.62     1009.26    102.28 o 
   6   2   0     1355.71     1402.59     36.34 o 
   8   2   0    46442.52    50504.55   1217.70 o 
  10   2   0    37362.97    38466.48    657.52 o 
  12   2   0     1575.52     1766.36     65.16 o 
  14   2   0     5032.81     5347.54    100.83 o 
  16   2   0      645.95      642.32     40.51 o 
  18   2   0      361.41      336.80     34.82 o 
  20   2   0       84.49       79.07     32.03 o 
  22   2   0     3126.46     3090.24    123.52 o 
  24   2   0       24.48      -36.79     50.10 o 
  26   2   0     1364.00     1600.27    130.96 o 
  28   2   0     1377.87     1706.09    145.51 o 
  30   2   0       39.99       54.77     56.30 o 
  32   2   0      465.69      468.03     97.47 o 
   1   3   0    18861.37    21488.63   1306.40 o 
   3   3   0    15580.80    17688.86   1661.82 o 
   5   3   0    23336.43    28820.51   1900.37 o 
   7   3   0      696.45      796.51     59.00 o 
   9   3   0   127724.24   143417.34   1358.66 o 
  11   3   0       41.50      -14.78     14.61 o 
  13   3   0    20200.83    24031.98    972.78 o 
  15   3   0     6799.44     7359.93    448.68 o 
  17   3   0      647.42      624.24     40.16 o 
  19   3   0       12.65      -37.66     26.74 o 
  21   3   0       25.83       31.14     36.64 o 
  23   3   0     3938.10     3867.71    144.02 o 
  25   3   0       21.58       42.13     51.18 o 
  27   3   0     4596.69     5211.80    341.44 o 
  29   3   0        0.54       -1.75     70.58 o 
  31   3   0      363.64      392.87     91.56 o 
  33   3   0      172.11      121.76     72.04 o 
   0   4   0      562.13      635.59     46.88 o 
   2   4   0      975.36     1004.50     32.54 o 
   4   4   0     3520.89     4401.18    170.11 o 
   6   4   0     1123.93     1112.97     77.57 o 
   8   4   0      247.24      235.68     25.38 o 
  10   4   0     3376.56     3219.70     65.26 o 
  12   4   0     1734.43     1772.51     57.72 o 
  14   4   0      550.05      622.24     39.06 o 
  16   4   0      893.02      877.07     47.25 o 
  18   4   0      726.95      979.98     70.12 o 
  20   4   0      455.75      357.94     55.73 o 
  22   4   0      354.88      260.29     51.23 o 
  24   4   0      156.69      167.60     47.24 o 
  26   4   0      143.53      144.05     56.09 o 
  28   4   0      611.70      784.40    104.74 o 
  30   4   0        0.44      -23.74     42.16 o 
  32   4   0       42.39       47.02     69.69 o 
   1   5   0   112340.83   114328.12   2045.02 o 
   3   5   0        8.48       -8.64     16.73 o 
   5   5   0    40652.24    46194.66   1607.14 o 
   7   5   0     3540.69     3987.31    209.93 o 
   9   5   0    25291.10    31096.54   1044.07 o 
  11   5   0     2408.98     2493.08     77.53 o 
  13   5   0    15465.06    16216.06    256.42 o 
  15   5   0       18.48        5.63     17.03 o 
  17   5   0    21332.16    24440.88   1839.84 o 
  19   5   0    19941.77    23556.10    828.59 o 
  21   5   0      627.81      600.22     68.49 o 
  23   5   0      101.09      121.94     42.63 o 
  25   5   0       28.07      -36.01     43.39 o 
  27   5   0      379.89      350.05     69.82 o 
  29   5   0       89.97       74.66     58.45 o 
  31   5   0     1814.28     1985.78    156.63 o 
   0   6   0    17966.01    16094.44    446.56 o 
   2   6   0       14.79       -6.93     13.39 o 
   4   6   0    21360.28    24247.98    315.19 o 
   6   6   0    12624.81    15067.66    215.30 o 
   8   6   0     2120.06     2533.64     67.84 o 
  10   6   0      352.92      279.06     25.08 o 
  12   6   0      976.85      897.26     41.08 o 
  14   6   0     2025.07     2087.51     63.81 o 
  16   6   0       57.82       39.60     30.54 o 
  18   6   0    15466.47    16633.27    536.68 o 
  20   6   0      233.95      251.62     47.48 o 
  22   6   0       26.73      -42.61     31.76 o 
  24   6   0      191.35      160.53     44.54 o 
  26   6   0      168.71       88.03     62.19 o 
  28   6   0        7.85       12.34     55.73 o 
  30   6   0       52.52       41.34     53.85 o 
   1   7   0     6847.39     6912.23    107.44 o 
   3   7   0     1676.51     1540.87     54.22 o 
   5   7   0     4081.32     4333.75     87.33 o 
   7   7   0      950.35      959.89     42.93 o 
   9   7   0     6271.47     6205.14    166.32 o 
  11   7   0     1954.25     1856.82     71.89 o 
  13   7   0     1230.83     1312.81     54.07 o 
  15   7   0       32.87        1.80     24.13 o 
  17   7   0      167.23      194.68     39.22 o 
  19   7   0     1494.07     1535.66     95.02 o 
  21   7   0      382.31      371.97     46.70 o 
  23   7   0       71.72       63.11     44.79 o 
  25   7   0      174.14      188.09     52.60 o 
  27   7   0     1053.93     1340.21    130.17 o 
  29   7   0       94.91       50.81     53.35 o 
  31   7   0       80.78       82.06     93.18 o 
   0   8   0     9439.49     9549.27    297.97 o 
   2   8   0      402.97      375.22     32.76 o 
   4   8   0    25382.75    27879.06    244.80 o 
   6   8   0      180.98      141.38     27.18 o 
   8   8   0    14519.12    14314.94    257.19 o 
  10   8   0    12375.07    12745.85    174.77 o 
  12   8   0        4.19       15.53     20.92 o 
  14   8   0     9027.48    10150.54    150.27 o 
  16   8   0       24.56       -7.97     23.69 o 
  18   8   0     1134.06     1139.06     69.44 o 
  20   8   0      256.31      245.44     43.87 o 
  22   8   0      655.61      698.49     61.50 o 
  24   8   0        1.97      -50.30     45.41 o 
  26   8   0      721.16      865.99    110.84 o 
  28   8   0      989.71     1392.17    207.23 o 
  30   8   0        0.31      -39.64     76.49 o 
   1   9   0       62.10       58.18     20.79 o 
   3   9   0      375.68      329.34     31.80 o 
   5   9   0      230.98      173.13     26.50 o 
   7   9   0       42.78       26.50     27.49 o 
   9   9   0    10385.32    10493.87    187.50 o 
  11   9   0     1114.83     1036.30     52.11 o 
  13   9   0       78.14       65.28     26.15 o 
  15   9   0        4.46       -9.13     25.41 o 
  17   9   0       10.66      -18.92     29.52 o 
  19   9   0       19.24      -11.91     32.03 o 
  21   9   0       72.99       72.85     39.68 o 
  23   9   0      259.19      223.12     82.06 o 
  25   9   0       55.59       91.55     72.02 o 
  27   9   0     1115.38     1690.63    158.97 o 
  29   9   0      117.43      150.20    122.39 o 
   0  10   0    19567.57    20515.11    614.72 o 
   2  10   0     2261.76     2233.10     77.14 o 
   4  10   0       59.60      118.58     85.16 o 
   6  10   0       29.26        3.29     23.79 o 
   8  10   0      543.57      485.55     46.31 o 
  10  10   0     1525.31     1474.92     71.98 o 
  12  10   0     1142.31     1130.47     65.67 o 
  14  10   0      817.73      742.13     68.88 o 
  16  10   0      320.24      336.94     51.04 o 
  18  10   0     4428.56     5271.70    227.65 o 
  20  10   0      199.57      178.51     49.56 o 
  22  10   0        8.89      -17.04     48.37 o 
  24  10   0       13.15       29.79     67.72 o 
  26  10   0        2.10       27.85     64.94 o 
   1  11   0    16262.77    17880.96    550.23 o 
   3  11   0      815.56      726.25     50.49 o 
   5  11   0     2301.50     2384.26     91.27 o 
   7  11   0        0.10        4.52     26.12 o 
   9  11   0        0.44        3.63     28.55 o 
  11  11   0        1.11      -42.15     28.10 o 
  13  11   0     2323.68     2236.96    111.95 o 
  15  11   0        4.98        1.63     36.17 o 
  17  11   0      926.10     1004.11     83.75 o 
  19  11   0     1998.33     2409.41    165.90 o 
  21  11   0       13.30       28.23     48.91 o 
  23  11   0      800.77      938.74    114.98 o 
  25  11   0        4.35       56.43     76.41 o 
   0  12   0     6573.11     8003.39    347.00 o 
   2  12   0      249.60      162.16     42.64 o 
   4  12   0       43.67      -25.38     28.71 o 
   6  12   0       83.10       18.44     38.67 o 
   8  12   0     1363.72     1278.69     73.96 o 
  10  12   0     3092.61     3117.17    159.26 o 
  12  12   0      490.96      496.30     63.52 o 
  14  12   0     1574.09     1785.68    107.56 o 
  16  12   0        0.21       -0.62     38.78 o 
  18  12   0     1442.22     1537.56    106.95 o 
  20  12   0       54.35       57.26     63.38 o 
  22  12   0      201.99      186.97    192.28 o 
  24  12   0        3.63       14.30     59.25 o 
   1  13   0      307.77      332.96     54.45 o 
   3  13   0      160.20      124.64     41.90 o 
   5  13   0       36.96       12.01     38.55 o 
   7  13   0       17.81       21.61     37.98 o 
   9  13   0     2340.49     2592.68    179.58 o 
  11  13   0       70.34       75.86     55.26 o 
  13  13   0      899.81      729.20     97.79 o 
  15  13   0      573.42      587.42     75.63 o 
  17  13   0        1.54       -6.07     44.81 o 
  19  13   0      157.81      136.30     66.56 o 
  21  13   0      139.65      172.51     70.48 o 
  23  13   0      326.96      349.23     85.04 o 
   0  14   0        0.43      -43.37     46.58 o 
   2  14   0       14.55        0.74     31.09 o 
   4  14   0      276.22      245.87     57.82 o 
   6  14   0       23.06      -28.37     40.97 o 
   8  14   0     1782.58     2035.21    251.88 o 
  10  14   0     1668.50     1705.33    144.29 o 
  12  14   0       62.98       31.75     68.33 o 
  14  14   0      578.16      596.46     97.61 o 
  16  14   0       44.35      -16.76     56.73 o 
  18  14   0       94.33        9.21     46.41 o 
  20  14   0       41.81       75.80    107.79 o 
   1  15   0      692.53      727.85     75.71 o 
   3  15   0       19.57      -17.08     56.13 o 
   5  15   0       28.56       27.45     53.91 o 
   7  15   0        0.01      -25.38     47.12 o 
   9  15   0      839.67      849.34    106.91 o 
  11  15   0       11.11       27.39     58.73 o 
  13  15   0      320.38      279.13     85.34 o 
  15  15   0        2.19      -55.05     64.92 o 
  17  15   0      167.55      260.08    118.91 o 
   0  16   0     1623.30     2108.33    169.55 o 
   2  16   0       30.35      -23.54     52.55 o 
   4  16   0      213.07      237.34     64.28 o 
   6  16   0      278.85      358.42     71.58 o 
   8  16   0       19.60       11.58     61.81 o 
  10  16   0       71.12        8.12     70.17 o 
  12  16   0      133.37       82.65     72.56 o 
  14  16   0      180.96      299.25     90.78 o 
   1  17   0      897.22     1139.19    112.23 o 
   3  17   0        4.59       11.06     53.49 o 
   5  17   0      144.04      245.69     76.04 o 
   7  17   0       49.77       56.06     73.48 o 
   9  17   0      695.35      776.46    124.74 o 
 -33   1   1      472.29      468.01    101.53 o 
 -31   1   1      410.45      470.06     90.20 o 
 -29   1   1      321.55      460.49     85.31 o 
 -27   1   1        7.33        1.49     60.08 o 
 -25   1   1     4330.99     4229.19    203.43 o 
 -23   1   1      547.02      644.57    296.24 o 
 -21   1   1       12.58      -12.49     52.74 o 
 -19   1   1     1422.86     1430.50     78.61 o 
 -17   1   1       31.10       27.88     27.30 o 
 -15   1   1     1550.34     1914.10    134.66 o 
 -13   1   1    14196.24    16681.88    585.21 o 
 -11   1   1      541.04     1189.42    541.61 o 
  -9   1   1      102.34      129.19     85.53 o 
  -7   1   1    34357.63    36957.60   3474.89 o 
  -5   1   1     1496.59     1608.52    259.03 o 
  -3   1   1    34293.93    35356.58   1839.65 o 
  -1   1   1       93.18      147.20     48.68 o 
   1   1   1    53959.20    54160.84    434.13 o 
   3   1   1     3136.25     2955.48     89.97 o 
   5   1   1    28674.27    29375.79    475.36 o 
   7   1   1      416.08      346.43     44.45 o 
   9   1   1     3287.46     3073.17     95.48 o 
  11   1   1    10584.08    11126.74    170.53 o 
  13   1   1     4818.30     4896.48    159.39 o 
  15   1   1     8928.57     9995.30    154.81 o 
  17   1   1      505.47      436.68     45.97 o 
  19   1   1      539.03      475.11     44.54 o 
  21   1   1      863.07      781.46     55.98 o 
  23   1   1     3280.74     3141.05    131.17 o 
  25   1   1        0.08       -6.17     52.55 o 
  27   1   1      780.05      793.30    137.69 o 
  29   1   1      339.04      220.98     77.52 o 
  31   1   1      982.03      835.86    118.22 o 
  33   1   1      508.26      443.12     90.38 o 
 -32   2   1        1.20      -16.99     52.50 o 
 -30   2   1       73.68       37.11     60.01 o 
 -28   2   1      118.61       88.43     58.39 o 
 -26   2   1       55.19       64.98     58.26 o 
 -24   2   1      311.88      523.71    126.91 o 
 -22   2   1        0.08      197.23     69.55 o 
 -20   2   1      450.03      443.06     54.55 o 
 -18   2   1      245.48      234.24     45.09 o 
 -16   2   1     9076.68     9833.69    363.09 o 
 -14   2   1      410.27      522.50    163.80 o 
 -12   2   1     4388.14     4774.18    386.07 o 
 -10   2   1     3988.10     4932.42   1228.97 o 
  -8   2   1    41526.26    42069.26   2581.08 o 
  -6   2   1      945.33      831.60    198.47 o 
  -4   2   1     1602.49     1393.10    146.73 o 
  -2   2   1      335.97      285.57     18.23 o 
   0   2   1     9115.78     9552.05    369.24 o 
   2   2   1     4957.70     4656.02    135.20 o 
   4   2   1     1467.00     1327.19     44.68 o 
   6   2   1     4062.15     3692.07     54.79 o 
   8   2   1      665.02      870.58     50.10 o 
  10   2   1     5153.26     5073.21    122.95 o 
  12   2   1      786.63      680.53     40.11 o 
  14   2   1      799.45      652.35     40.44 o 
  16   2   1     1517.52     1465.09     66.55 o 
  18   2   1     3899.80     3723.82    104.51 o 
  20   2   1      127.38       95.29     30.35 o 
  22   2   1     2446.02     2467.77    113.48 o 
  24   2   1     2280.71     1990.66    135.28 o 
  26   2   1       43.13       32.77     50.99 o 
  28   2   1      701.66      707.87     92.68 o 
  30   2   1        1.40       22.82     52.28 o 
  32   2   1      129.95      123.27     68.81 o 
 -33   3   1       30.07       32.75     68.69 o 
 -31   3   1       32.22      -26.10     50.26 o 
 -29   3   1        9.80       40.31     71.44 o 
 -27   3   1      173.92      141.00     68.50 o 
 -25   3   1        1.32      -43.60     38.11 o 
 -23   3   1      392.42      484.95    148.12 o 
 -21   3   1      102.79       29.14     36.32 o 
 -19   3   1       12.65      -12.42     28.79 o 
 -17   3   1     1647.27     1671.18     94.70 o 
 -15   3   1      322.01      305.88     38.84 o 
 -13   3   1      393.73      687.80    236.20 o 
 -11   3   1     4873.35     5188.65    610.30 o 
  -9   3   1     5023.13     5635.92   1114.83 o 
  -7   3   1     6733.71     7896.89    880.84 o 
  -5   3   1     6450.29     6195.01    196.12 o 
  -3   3   1     8939.52     9516.53    130.55 o 
  -1   3   1      202.40      228.78     39.64 o 
   1   3   1     8696.39     9282.73    161.68 o 
   3   3   1     3098.33     2907.65    107.88 o 
   5   3   1     1846.08     1672.55     52.25 o 
   7   3   1     1030.72     1052.44     45.65 o 
   9   3   1     2274.31     2348.61     53.55 o 
  11   3   1       95.19       87.78     16.64 o 
  13   3   1     1956.03     1896.13     64.73 o 
  15   3   1       15.32        4.31     19.82 o 
  17   3   1      171.29      116.76     27.54 o 
  19   3   1      173.32       95.25     30.55 o 
  21   3   1      125.48       41.84     39.12 o 
  23   3   1     1148.54     1113.97     83.31 o 
  25   3   1        0.37       -2.79     36.63 o 
  27   3   1        2.57       21.96     51.95 o 
  29   3   1        8.98       33.78     60.19 o 
  31   3   1        0.18        6.51     63.23 o 
 -32   4   1       14.57       45.06     91.10 o 
 -30   4   1      306.89      217.46     78.95 o 
 -28   4   1       39.88      109.06     73.36 o 
 -26   4   1      215.47      224.61     70.31 o 
 -24   4   1      228.62      119.46     64.10 o 
 -22   4   1        0.12        0.72     34.31 o 
 -20   4   1     5662.59     5548.87    160.19 o 
 -18   4   1     2282.00     3866.85   1121.55 o 
 -16   4   1     3264.14     3308.43    524.11 o 
 -14   4   1      376.70      710.98    308.06 o 
 -12   4   1     1103.20     1332.28    144.54 o 
 -10   4   1        5.28       -1.02     23.93 o 
  -8   4   1      297.21      239.34     19.99 o 
  -6   4   1     5226.75     5300.87    212.59 o 
  -4   4   1    29339.00    29139.28    646.79 o 
  -2   4   1     6356.19     6073.62    164.81 o 
   0   4   1    12956.09    12102.41    402.33 o 
   2   4   1     5835.29     5629.67    185.37 o 
   4   4   1     2641.81     2658.61     77.99 o 
   6   4   1     1669.80     1683.19     39.83 o 
   8   4   1        0.02       11.23     14.54 o 
  10   4   1     1546.93     1474.69     47.39 o 
  12   4   1      262.08      183.98     22.51 o 
  14   4   1    14913.05    15199.43    276.94 o 
  16   4   1     1399.38     1305.59     60.77 o 
  18   4   1     7436.55     7302.38    185.56 o 
  20   4   1      212.69      168.43     43.72 o 
  22   4   1      117.22       62.28     39.12 o 
  24   4   1       99.73       70.43     35.20 o 
  26   4   1       71.54      -15.74     75.10 o 
  28   4   1     1817.74     1715.95    138.64 o 
  30   4   1        6.85       14.16     52.09 o 
  32   4   1     2081.97     2100.36    169.33 o 
 -31   5   1      140.38       80.35     79.27 o 
 -29   5   1      246.95      297.30     86.41 o 
 -27   5   1       76.01       45.15     67.95 o 
 -25   5   1       57.23       16.40     53.71 o 
 -23   5   1       93.26       75.15     45.58 o 
 -21   5   1     1585.35     1527.66     94.36 o 
 -19   5   1      856.64     1232.79    111.26 o 
 -17   5   1     1279.23     1307.94     99.80 o 
 -15   5   1        9.78       15.84     22.40 o 
 -13   5   1     1634.04     1567.00     87.92 o 
 -11   5   1     2256.16     2276.17     55.23 o 
  -9   5   1      778.23      821.63     51.70 o 
  -7   5   1     4659.20     4322.21    161.20 o 
  -5   5   1        3.38      -43.11     40.33 o 
  -3   5   1     8352.19     7852.60    103.25 o 
  -1   5   1     2657.90     2645.35     77.19 o 
   1   5   1     4250.48     3823.69     85.00 o 
   3   5   1     1742.07     1593.58     48.86 o 
   5   5   1    10461.66    10047.40    178.96 o 
   7   5   1     3785.02     4156.04     67.57 o 
   9   5   1       79.63       45.46     16.23 o 
  11   5   1        0.26       40.48     26.70 o 
  13   5   1      132.98       99.52     26.99 o 
  15   5   1       47.00       44.36     21.28 o 
  17   5   1      118.91      182.06     31.87 o 
  19   5   1     2649.97     2659.24     98.04 o 
  21   5   1      149.91      114.00     38.26 o 
  23   5   1      135.37      118.37     41.06 o 
  25   5   1       16.46       18.80     38.08 o 
  27   5   1      361.71      282.24     70.13 o 
  29   5   1      151.10       45.22     58.98 o 
  31   5   1      248.36      263.17     86.72 o 
 -30   6   1        4.25      -16.77     82.40 o 
 -28   6   1       82.98       32.80     54.84 o 
 -26   6   1        0.24       16.72     49.90 o 
 -24   6   1      250.19      195.94     49.20 o 
 -22   6   1       14.17       12.76     34.61 o 
 -20   6   1     3591.39     3924.84    344.21 o 
 -18   6   1     2031.14     2705.00    429.09 o 
 -16   6   1     3188.42     3838.48    275.02 o 
 -14   6   1        1.71       -7.35     21.69 o 
 -12   6   1     3411.97     3336.02    121.41 o 
 -10   6   1       46.78       34.15     19.33 o 
  -8   6   1    12084.80    12545.97    202.65 o 
  -6   6   1     2596.58     2893.34     96.01 o 
  -4   6   1      189.58      155.46     21.22 o 
  -2   6   1     6940.16     6529.68    113.82 o 
   0   6   1     3923.76     3650.90    140.16 o 
   2   6   1        0.39        6.28     18.75 o 
   4   6   1     1905.22     1877.59     57.38 o 
   6   6   1    15950.84    17587.61    210.23 o 
   8   6   1      118.31      129.03     33.91 o 
  10   6   1      183.64      147.94     20.90 o 
  12   6   1        5.05       31.31     19.76 o 
  14   6   1       76.39       76.07     23.53 o 
  16   6   1      695.43      646.36     46.62 o 
  18   6   1     3299.75     3197.92    106.11 o 
  20   6   1      672.74      797.56     73.55 o 
  22   6   1        0.30       -8.84     34.92 o 
  24   6   1       48.32       32.72     39.12 o 
  26   6   1      106.31        9.64     45.89 o 
  28   6   1        0.15       -8.22     50.15 o 
  30   6   1        0.02       32.68    108.48 o 
 -31   7   1      105.75      105.71     79.62 o 
 -29   7   1      445.35      482.05     92.54 o 
 -27   7   1      125.36      251.69    141.16 o 
 -25   7   1        1.74       13.93     37.41 o 
 -23   7   1       18.68       65.95     36.20 o 
 -21   7   1     4853.39     5498.74    442.33 o 
 -19   7   1       91.57      252.52    106.05 o 
 -17   7   1     1267.10     1260.59    114.92 o 
 -15   7   1     2203.38     2487.30    249.12 o 
 -13   7   1     1096.41     1011.07     76.63 o 
 -11   7   1     2699.31     2506.61     80.14 o 
  -9   7   1      321.18      299.80     29.08 o 
  -7   7   1     1922.32     1912.57     74.37 o 
  -5   7   1     1941.54     1875.21    105.99 o 
  -3   7   1      386.86      391.26     30.42 o 
  -1   7   1      113.85       77.67     17.07 o 
   1   7   1     1414.00     1322.54     70.29 o 
   3   7   1     2193.57     1981.30     63.85 o 
   5   7   1    14617.87    15779.79    155.39 o 
   7   7   1      238.10      160.21     21.66 o 
   9   7   1      914.41      826.00     53.86 o 
  11   7   1      344.40      411.26     42.11 o 
  13   7   1      406.86      433.16     35.06 o 
  15   7   1     2383.73     2309.66     73.68 o 
  17   7   1       20.13       43.94     35.33 o 
  19   7   1    11616.46    12162.88    256.55 o 
  21   7   1       43.40       59.57     38.84 o 
  23   7   1     1187.65     1372.47    167.24 o 
  25   7   1       62.99       58.49     49.40 o 
  27   7   1      470.84      536.38     92.41 o 
  29   7   1        1.21       77.19    114.74 o 
 -30   8   1       63.17      113.35    118.22 o 
 -28   8   1       21.90       43.55     73.74 o 
 -26   8   1      193.30      182.10     73.36 o 
 -24   8   1       28.21       25.92     38.07 o 
 -22   8   1       91.19       55.76     36.41 o 
 -20   8   1       43.01       11.97     26.79 o 
 -18   8   1      244.69      219.45     42.53 o 
 -16   8   1      282.27      230.37     38.62 o 
 -14   8   1       22.79      -13.58     25.09 o 
 -12   8   1       19.94       14.59     20.90 o 
 -10   8   1      646.70      581.02     39.81 o 
  -8   8   1     1849.56     1785.87     67.29 o 
  -6   8   1      311.37      294.58     31.84 o 
  -4   8   1     3041.04     2953.04     81.58 o 
  -2   8   1      477.37      384.25     32.76 o 
   0   8   1      298.81      221.48     30.95 o 
   2   8   1        8.82       -6.84     17.10 o 
   4   8   1       98.58      126.41     29.03 o 
   6   8   1       45.42       33.76     16.50 o 
   8   8   1       45.97       40.18     20.78 o 
  10   8   1     1183.03     1213.00     51.79 o 
  12   8   1       33.34       12.86     22.03 o 
  14   8   1      732.59      612.34     52.95 o 
  16   8   1       42.29      -11.92     29.10 o 
  18   8   1      296.98      238.02     64.63 o 
  20   8   1       73.97       70.53     51.96 o 
  22   8   1        0.34       21.06     49.69 o 
  24   8   1      225.29      219.59     62.89 o 
  26   8   1        6.66       -5.75     62.08 o 
  28   8   1      179.63      128.15     76.12 o 
 -29   9   1      206.62      308.75    109.87 o 
 -27   9   1      119.97      298.32    121.00 o 
 -25   9   1       22.45       26.80     42.36 o 
 -23   9   1       28.40       -5.47     35.28 o 
 -21   9   1      333.20      354.09     50.85 o 
 -19   9   1       63.54       40.44     30.86 o 
 -17   9   1      114.42       88.00     30.91 o 
 -15   9   1     1571.74     1444.63     74.16 o 
 -13   9   1      297.49      384.46     76.86 o 
 -11   9   1     1759.44     1650.81     64.03 o 
  -9   9   1     1655.98     1546.43     81.80 o 
  -7   9   1        4.77      -10.76     22.26 o 
  -5   9   1     1075.10      976.07     68.05 o 
  -3   9   1     2609.51     2534.75     78.60 o 
  -1   9   1        2.45       -4.37     18.23 o 
   1   9   1      320.92      174.96     33.62 o 
   3   9   1      275.27      223.57     31.14 o 
   5   9   1      934.10     1014.18     53.71 o 
   7   9   1     1414.74     1288.81     62.06 o 
   9   9   1     1248.43     1134.21     83.31 o 
  11   9   1      781.79      678.94     53.74 o 
  13   9   1     3430.45     3317.82    156.78 o 
  15   9   1     1015.91     1046.06     63.63 o 
  17   9   1        7.34      -37.43     31.79 o 
  19   9   1      773.44      714.24     93.07 o 
  21   9   1       10.96      -60.43     40.28 o 
  23   9   1        1.07        3.27     53.38 o 
  25   9   1      108.86       68.15     73.80 o 
  27   9   1      758.49      697.91    113.74 o 
 -26  10   1       19.24      149.45     76.20 o 
 -24  10   1      589.53      643.23     81.46 o 
 -22  10   1       46.33       76.62     43.32 o 
 -20  10   1      321.95      423.44     65.30 o 
 -18  10   1      108.95       85.46     52.10 o 
 -16  10   1      676.85      707.38     59.67 o 
 -14  10   1      555.15      668.15     55.64 o 
 -12  10   1      392.50      342.61     41.15 o 
 -10  10   1       68.19       25.53     23.90 o 
  -8  10   1        4.65      -38.07     25.38 o 
  -6  10   1      716.39      624.87     47.47 o 
  -4  10   1       51.54       34.95     25.25 o 
  -2  10   1     2545.96     2222.93    101.01 o 
   0  10   1      134.18       69.24     30.62 o 
   2  10   1      406.48      391.16     40.44 o 
   4  10   1      554.45      537.12     45.65 o 
   6  10   1     1350.13     1371.37     66.10 o 
   8  10   1      317.37      259.43     40.56 o 
  10  10   1      640.83      646.35     53.39 o 
  12  10   1      699.85      667.72     55.80 o 
  14  10   1     2219.79     2219.86     94.87 o 
  16  10   1      110.00       77.12     39.37 o 
  18  10   1       57.15       45.57     52.01 o 
  20  10   1        0.02       32.57     57.51 o 
  22  10   1       92.60      118.95     63.24 o 
  24  10   1       53.59       60.33     65.95 o 
  26  10   1       48.86      152.03     75.30 o 
 -25  11   1       43.85       53.10     55.01 o 
 -23  11   1       47.33        6.07     49.24 o 
 -21  11   1       86.28       59.33     48.24 o 
 -19  11   1        3.72       44.91     45.85 o 
 -17  11   1      290.28      298.34     60.14 o 
 -15  11   1       33.02       10.60     39.56 o 
 -13  11   1      226.60      258.50     51.90 o 
 -11  11   1      382.14      466.02     57.67 o 
  -9  11   1     1095.68     1019.35     63.36 o 
  -7  11   1      427.11      395.73     52.46 o 
  -5  11   1        2.14      -20.81     34.36 o 
  -3  11   1       81.79       55.52     38.45 o 
  -1  11   1       70.91       85.26     37.72 o 
   1  11   1      635.19      679.33     63.06 o 
   3  11   1        6.09      -15.61     27.01 o 
   5  11   1      433.36      313.48     39.74 o 
   7  11   1      869.58      858.76     56.98 o 
   9  11   1      706.75      700.08     58.96 o 
  11  11   1      206.99      228.74     47.36 o 
  13  11   1       14.55       26.18     30.02 o 
  15  11   1      131.42       54.06     40.41 o 
  17  11   1       45.53       73.06     84.14 o 
  19  11   1        7.24       61.44     76.84 o 
  21  11   1       37.01       -1.35     53.76 o 
  23  11   1      124.49       88.67     64.19 o 
  25  11   1      140.80       81.52     68.83 o 
 -24  12   1      168.01      153.24     63.38 o 
 -22  12   1       81.61      110.22     53.51 o 
 -20  12   1      166.15      179.24     56.85 o 
 -18  12   1      297.59      475.47     69.24 o 
 -16  12   1      443.34      333.74     60.65 o 
 -14  12   1       87.37        5.93     53.83 o 
 -12  12   1      551.59      419.32     79.62 o 
 -10  12   1       59.81       65.02     55.07 o 
  -8  12   1      104.90       45.14     41.81 o 
  -6  12   1       21.47       27.91     38.30 o 
  -4  12   1      952.30      776.08     74.65 o 
  -2  12   1     4124.26     4217.38    156.87 o 
   0  12   1     6145.89     6295.60    190.60 o 
   2  12   1      381.01      430.76     60.94 o 
   4  12   1      326.32      428.40     48.62 o 
   6  12   1      636.84      579.00     51.90 o 
   8  12   1        6.83      -16.21     32.08 o 
  10  12   1       51.31       24.79     37.87 o 
  12  12   1      149.69      102.78     41.88 o 
  14  12   1      381.58      237.97     51.59 o 
  16  12   1       79.75       62.09     69.54 o 
  18  12   1      578.56      655.20     94.15 o 
  20  12   1       17.28      -24.10     68.15 o 
  22  12   1      514.99      479.50     97.79 o 
  24  12   1      556.02      677.99    112.60 o 
 -21  13   1       41.95       93.99     63.81 o 
 -19  13   1        0.15       12.14     47.89 o 
 -17  13   1       33.46       21.47     60.95 o 
 -15  13   1      153.04      146.97     75.34 o 
 -13  13   1       11.78       24.74     64.66 o 
 -11  13   1      280.16      388.34     78.72 o 
  -9  13   1       20.16      -51.84     49.20 o 
  -7  13   1       84.57       77.95     48.90 o 
  -5  13   1       15.57       -1.93     39.96 o 
  -3  13   1      149.82       67.82     43.31 o 
  -1  13   1      109.50      144.48     54.48 o 
   1  13   1     2624.72     2888.68    121.56 o 
   3  13   1       62.47        9.08     35.09 o 
   5  13   1       11.52       -9.28     34.03 o 
   7  13   1      158.28      119.54     37.55 o 
   9  13   1       83.29       -5.48     37.37 o 
  11  13   1      103.31       77.27     39.15 o 
  13  13   1      103.72       91.92     49.98 o 
  15  13   1        7.23      -27.90     45.74 o 
  17  13   1       38.84       69.37     67.99 o 
  19  13   1      313.28      461.08     88.31 o 
  21  13   1        6.97       42.90     72.99 o 
 -20  14   1        0.79       -9.88     49.89 o 
 -18  14   1       66.42       45.95     70.48 o 
 -16  14   1      231.74      194.22     68.55 o 
 -14  14   1        0.73       22.59     50.29 o 
 -12  14   1       10.00       18.64     52.07 o 
 -10  14   1       10.83       42.83     73.32 o 
  -8  14   1      418.57      433.06    143.25 o 
  -6  14   1       17.12       -2.64     40.41 o 
  -4  14   1       52.73       38.51     36.58 o 
  -2  14   1        1.99      -17.42     33.74 o 
   0  14   1        1.02       -9.49     34.89 o 
   2  14   1      208.52      167.08     42.92 o 
   4  14   1      142.56      129.39     45.37 o 
   6  14   1      757.29      740.80     71.47 o 
   8  14   1       24.51       34.65     45.29 o 
  10  14   1        3.29      -10.02     46.46 o 
  12  14   1        0.08        4.75     48.07 o 
  14  14   1      909.61      526.15     96.31 o 
  16  14   1      101.66       95.58     92.14 o 
  18  14   1       31.04      -60.20     63.72 o 
  20  14   1        4.74       -2.94     62.73 o 
 -17  15   1      256.71      214.80     80.04 o 
 -15  15   1       15.76        7.97     61.06 o 
 -13  15   1       89.57       23.87     54.91 o 
 -11  15   1      163.94      222.45     84.98 o 
  -9  15   1      554.13      612.27    102.20 o 
  -7  15   1        1.32        9.10     63.98 o 
  -5  15   1        0.24      -26.26     38.67 o 
  -3  15   1        2.51        6.43     46.04 o 
  -1  15   1       70.23       98.52     51.79 o 
   1  15   1       19.46      -25.56     40.94 o 
   3  15   1        4.82      -40.42     39.24 o 
   5  15   1       39.73       15.92     39.71 o 
   7  15   1       97.14      123.58     57.36 o 
   9  15   1      668.11      658.30     80.85 o 
  11  15   1        1.78      -40.27     75.45 o 
  13  15   1       76.88       73.91     68.98 o 
  15  15   1      300.02      232.96    125.87 o 
  17  15   1        0.02        9.04     86.23 o 
 -14  16   1        0.03      -13.64     60.97 o 
 -12  16   1        9.30       -4.33     61.96 o 
 -10  16   1       27.98       10.86     72.87 o 
  -8  16   1      100.72      223.46     87.38 o 
  -6  16   1        2.20      -71.45     56.17 o 
  -4  16   1        4.51       14.51     59.35 o 
  -2  16   1       19.13       58.41     73.52 o 
   0  16   1       19.96       41.06     62.36 o 
   2  16   1       60.76       58.09     59.28 o 
   4  16   1        6.29        0.65     41.68 o 
   6  16   1       57.67       70.06     54.54 o 
   8  16   1        8.11      -21.48     56.00 o 
  10  16   1      187.36      197.72     88.42 o 
  12  16   1        6.73      -54.88     58.08 o 
  14  16   1      198.94      219.05    114.74 o 
  -9  17   1       80.64       46.43     60.61 o 
  -7  17   1       72.99       43.36     71.53 o 
  -5  17   1        1.85       22.73     73.84 o 
  -3  17   1       53.65      168.00     74.54 o 
  -1  17   1       18.71       24.91     53.22 o 
   1  17   1       49.20       61.91     58.37 o 
   3  17   1        1.30      -43.41     64.20 o 
   5  17   1      364.55      280.83     75.87 o 
   7  17   1       15.63       49.87     58.83 o 
   9  17   1       22.29      -33.01     81.88 o 
 -32   0   2      107.30       46.59     93.18 o 
 -30   0   2       45.47      165.50    124.47 o 
 -28   0   2       84.20       81.36     86.23 o 
 -26   0   2        0.94       22.95     72.32 o 
 -24   0   2     2282.87     2427.60    235.04 o 
 -22   0   2      342.88      552.14    128.65 o 
 -20   0   2    23626.60    18906.95    536.15 o 
 -18   0   2      433.24      424.88     91.79 o 
 -16   0   2     4095.46     4916.23    148.12 o 
 -14   0   2     3101.34     2992.40     93.76 o 
 -12   0   2     8327.15     9751.13    426.97 o 
 -10   0   2     3751.00     4060.16    104.46 o 
  -8   0   2     2286.68     2098.04    257.99 o 
  -6   0   2      149.46      170.08     28.17 o 
  -2   0   2   554013.94   580947.13   3678.61 o 
   0   0   2     1773.80     1770.46    115.43 o 
   2   0   2    12664.40    13432.21    261.81 o 
   4   0   2     1133.23     1153.74     66.14 o 
   6   0   2      313.32      275.61     40.38 o 
   8   0   2     2444.77     2697.00    107.25 o 
  10   0   2     9174.71     9494.62    209.19 o 
  12   0   2    42003.49    41294.97    841.77 o 
  14   0   2      429.86      429.15     56.23 o 
  16   0   2    15493.17    14884.73    297.89 o 
  18   0   2      551.38      538.97     70.53 o 
  20   0   2       55.15       63.66     36.38 o 
  22   0   2        0.39      -39.21     42.21 o 
  24   0   2      211.74      100.83     63.28 o 
  26   0   2       72.82       20.17     59.80 o 
  28   0   2      786.80      671.05    124.47 o 
  30   0   2     4217.71     3814.21    296.93 o 
  32   0   2       96.75      107.09    103.61 o 
 -33   1   2      211.04      201.98     85.34 o 
 -31   1   2      177.18      170.89     72.66 o 
 -29   1   2      102.30       70.23     71.05 o 
 -27   1   2      777.65      847.01    109.50 o 
 -25   1   2      330.70      308.79     87.97 o 
 -23   1   2       57.66      137.61     60.44 o 
 -21   1   2       82.84      171.79     54.63 o 
 -19   1   2      809.05      819.34     90.38 o 
 -17   1   2      580.86      596.60     59.65 o 
 -15   1   2     7083.45     7742.78    208.97 o 
 -13   1   2     2145.95     1989.22     70.42 o 
 -11   1   2      696.78      777.12     46.20 o 
  -9   1   2    14502.64    14746.93    251.68 o 
  -7   1   2     1227.73     1262.19    109.12 o 
  -5   1   2     2773.62     2625.01     67.08 o 
  -3   1   2    10992.88    11939.22    182.27 o 
  -1   1   2     3810.52     4419.26    117.75 o 
   1   1   2    20639.41    20115.18    808.39 o 
   3   1   2     8726.10     8581.56    104.91 o 
   5   1   2       56.44       68.63     13.54 o 
   7   1   2    14618.75    15175.15    172.64 o 
   9   1   2     5084.15     4767.12    165.01 o 
  11   1   2     6892.50     6654.33    125.83 o 
  13   1   2      187.25      175.75     29.48 o 
  15   1   2     5409.51     4865.61    166.21 o 
  17   1   2     2514.21     2125.87     84.58 o 
  19   1   2     1065.16      950.63     61.74 o 
  21   1   2     2686.76     2550.18     98.43 o 
  23   1   2      109.80       83.45     33.69 o 
  25   1   2      719.19      620.54     85.07 o 
  27   1   2       74.02      106.46     50.38 o 
  29   1   2      104.35      138.71     61.82 o 
  31   1   2       37.05       51.19    133.17 o 
 -32   2   2      134.29       82.21     77.88 o 
 -30   2   2      173.86      223.87     73.73 o 
 -28   2   2      371.35      445.72     91.02 o 
 -26   2   2       46.44       91.02     75.45 o 
 -24   2   2     1021.41     1012.77    173.50 o 
 -22   2   2      426.23      445.61    122.04 o 
 -20   2   2      274.95      329.40     65.75 o 
 -18   2   2       14.83       36.71     30.03 o 
 -16   2   2     2577.18     2637.56     96.20 o 
 -14   2   2     5577.82     5754.59    187.73 o 
 -12   2   2     6026.21     5668.95    390.13 o 
 -10   2   2    11224.10    11005.97    184.71 o 
  -8   2   2      857.48     1021.15     64.50 o 
  -6   2   2        3.00       46.16     19.03 o 
  -4   2   2    10261.09    10559.93    135.62 o 
  -2   2   2    10859.43    11288.39    437.40 o 
   0   2   2    10688.25    10145.55    143.87 o 
   2   2   2      418.52      421.64     29.65 o 
   4   2   2     8773.05     8700.16    100.56 o 
   6   2   2    19511.73    18955.31    404.26 o 
   8   2   2    11983.93    12140.67    173.64 o 
  10   2   2      357.58      352.36     35.51 o 
  12   2   2     4927.46     5029.43     88.69 o 
  14   2   2     2558.80     2370.07     82.74 o 
  16   2   2      124.54      110.26     28.50 o 
  18   2   2     1045.47      865.72     57.49 o 
  20   2   2     1682.07     1460.56     73.77 o 
  22   2   2      576.15      472.13     50.63 o 
  24   2   2      978.45      920.86     80.74 o 
  26   2   2      978.57     1009.95    190.88 o 
  28   2   2       42.34       17.23     50.10 o 
  30   2   2      491.90      388.44     79.20 o 
  32   2   2       76.65       36.30    122.74 o 
 -31   3   2       10.04      -57.22     73.50 o 
 -29   3   2     1445.32     1695.40    156.13 o 
 -27   3   2       35.73      -45.23     54.15 o 
 -25   3   2      773.78      861.75    126.56 o 
 -23   3   2       11.33       36.34     46.59 o 
 -21   3   2      123.44      132.82     76.49 o 
 -19   3   2        8.08        3.93     36.99 o 
 -17   3   2     1314.39     1334.98     93.55 o 
 -15   3   2     8753.44     9306.24   1180.24 o 
 -13   3   2       99.55      136.52     42.67 o 
 -11   3   2    31193.52    31939.20   3497.23 o 
  -9   3   2      137.84      144.96     28.90 o 
  -7   3   2    12895.26    12556.46    386.61 o 
  -5   3   2     8842.88     9365.77    317.42 o 
  -3   3   2     4324.55     4403.77    220.01 o 
  -1   3   2     2103.77     2169.59     87.52 o 
   1   3   2     3505.99     3086.93    129.78 o 
   3   3   2    20907.50    20383.62    322.19 o 
   5   3   2     1889.93     1763.45     48.81 o 
   7   3   2    27872.20    28331.55    301.61 o 
   9   3   2     1271.06     1350.03     41.43 o 
  11   3   2     4548.44     4808.09     92.57 o 
  13   3   2     2371.70     2237.05     59.82 o 
  15   3   2      249.18      248.95     28.24 o 
  17   3   2     1352.10     1218.40     72.47 o 
  19   3   2      566.24      477.25     51.85 o 
  21   3   2     7764.15     7635.76    178.47 o 
  23   3   2        0.05       -8.39     30.05 o 
  25   3   2     3964.55     4187.67    165.17 o 
  27   3   2        7.34       20.44     55.63 o 
  29   3   2        6.14       48.57     53.98 o 
  31   3   2      238.72      226.55    137.69 o 
 -32   4   2        0.26       10.33     58.76 o 
 -30   4   2      128.23      138.20     71.18 o 
 -28   4   2      190.99      148.62     71.91 o 
 -26   4   2      249.76      181.18     70.84 o 
 -24   4   2      137.23      146.27     63.63 o 
 -22   4   2      706.15      757.29    206.88 o 
 -20   4   2      474.95      538.13    118.48 o 
 -18   4   2     3603.57     3946.93    535.78 o 
 -16   4   2       19.98       58.50     35.09 o 
 -14   4   2       32.79       37.50     26.40 o 
 -12   4   2     2234.16     2099.59    158.12 o 
 -10   4   2     2817.95     2966.92    220.71 o 
  -8   4   2     7852.33     7573.39    414.38 o 
  -6   4   2      497.16      486.05     35.13 o 
  -4   4   2      444.40      425.30     34.11 o 
  -2   4   2     3343.98     3697.63    137.98 o 
   0   4   2     3470.75     3194.99    176.94 o 
   2   4   2     4795.34     4935.26     99.16 o 
   4   4   2       98.91       64.88     19.34 o 
   6   4   2    13342.40    13873.10    224.69 o 
   8   4   2     5660.73     6096.80     87.65 o 
  10   4   2     7220.44     6944.93    148.82 o 
  12   4   2      274.49      219.60     25.37 o 
  14   4   2      485.84      409.90     32.51 o 
  16   4   2     5663.02     6008.18    138.00 o 
  18   4   2      537.59      492.55     62.93 o 
  20   4   2        2.02        0.70     43.26 o 
  22   4   2      344.01      327.40     84.44 o 
  24   4   2      975.72     1060.62    100.84 o 
  26   4   2      241.00      262.87     60.62 o 
  28   4   2       33.75        7.21     55.78 o 
  30   4   2      104.72       73.68     60.27 o 
 -31   5   2       88.30      190.17    105.35 o 
 -29   5   2      182.49      222.86    111.61 o 
 -27   5   2       69.44       14.01     58.01 o 
 -25   5   2       61.36      123.00     58.39 o 
 -23   5   2       63.52       59.46     49.91 o 
 -21   5   2     6606.75     7104.06    661.02 o 
 -19   5   2     8595.99     9133.54   1054.80 o 
 -17   5   2      298.67      454.93    141.65 o 
 -15   5   2     3417.24     3543.96    578.32 o 
 -13   5   2     2095.59     2050.62     88.21 o 
 -11   5   2     2800.15     2575.90     89.78 o 
  -9   5   2       66.47      141.55     24.35 o 
  -7   5   2    19391.20    20411.98    523.03 o 
  -5   5   2     6476.25     6777.26    110.67 o 
  -3   5   2    20260.33    20507.46    662.25 o 
  -1   5   2    18914.60    20218.72    777.07 o 
   1   5   2      515.97      558.10     46.69 o 
   3   5   2    10022.80    10168.89    156.21 o 
   5   5   2     3609.49     3435.71     77.93 o 
   7   5   2      321.15      448.59     28.15 o 
   9   5   2      399.32      367.02     29.37 o 
  11   5   2    12037.88    11667.81    256.26 o 
  13   5   2     2637.61     2408.69     68.00 o 
  15   5   2     6930.14     6543.86    140.75 o 
  17   5   2     8305.24     8405.63    168.21 o 
  19   5   2     2290.19     2300.82    156.58 o 
  21   5   2       93.62       98.94     58.23 o 
  23   5   2       19.71       25.87     38.54 o 
  25   5   2      667.54      547.94    125.05 o 
  27   5   2       13.45       38.36     39.07 o 
  29   5   2     1790.94     2107.03    248.25 o 
  31   5   2      250.69      362.30    125.17 o 
 -30   6   2        0.31       -2.60     79.70 o 
 -28   6   2      512.30      583.49     94.65 o 
 -26   6   2       10.13      -26.26     59.24 o 
 -24   6   2        7.61      -63.79     42.53 o 
 -22   6   2       24.69       91.99     48.19 o 
 -20   6   2     5795.49     7116.51   1027.82 o 
 -18   6   2      105.19      140.20     48.78 o 
 -16   6   2      879.44     1060.63    257.37 o 
 -14   6   2     2219.04     2052.93    137.85 o 
 -12   6   2     1926.79     1440.70    284.94 o 
 -10   6   2      474.15      402.52     33.87 o 
  -8   6   2     3990.57     4044.18     92.60 o 
  -6   6   2     4226.18     4202.20    173.44 o 
  -4   6   2      443.80      388.98     31.74 o 
  -2   6   2    13015.97    12550.06    375.19 o 
   0   6   2     1627.34     1571.88     74.47 o 
   2   6   2    11213.01    11630.19    173.60 o 
   4   6   2    11369.06    12140.50    263.27 o 
   6   6   2    11204.88    11765.87    154.25 o 
   8   6   2      260.25      214.34     22.16 o 
  10   6   2     2311.64     2143.82     61.22 o 
  12   6   2     3351.47     3131.92     78.27 o 
  14   6   2      729.86      596.00     40.05 o 
  16   6   2    16900.84    17078.90    235.25 o 
  18   6   2       11.81       60.79     35.07 o 
  20   6   2     1835.55     1713.02    120.57 o 
  22   6   2      352.88      370.64     76.69 o 
  24   6   2      121.96      106.51     61.65 o 
  26   6   2       82.43       30.30     68.13 o 
  28   6   2      248.91      274.45     79.86 o 
  30   6   2     1113.22     1157.82    191.93 o 
 -29   7   2       97.28      119.71     57.23 o 
 -27   7   2        0.20      -51.17     54.37 o 
 -25   7   2        0.10      -22.78     45.12 o 
 -23   7   2       12.30      -20.54     32.65 o 
 -21   7   2      390.02      401.65     49.30 o 
 -19   7   2      792.98      849.04    110.01 o 
 -17   7   2       89.47       63.51     31.78 o 
 -15   7   2      539.71      524.28     74.07 o 
 -13   7   2     2750.78     2653.69    183.98 o 
 -11   7   2      289.34      281.11     36.13 o 
  -9   7   2      172.82      142.56     27.70 o 
  -7   7   2      292.40      267.17     30.40 o 
  -5   7   2      478.02      484.53     36.48 o 
  -3   7   2     4581.60     4912.24    212.49 o 
  -1   7   2      640.22      601.07     30.61 o 
   1   7   2     3534.94     3356.16    113.80 o 
   3   7   2     7827.67     7978.14    380.49 o 
   5   7   2     3212.77     3098.46    102.17 o 
   7   7   2     5393.10     5478.05    167.75 o 
   9   7   2      107.12       69.16     17.70 o 
  11   7   2      729.59      714.49     50.55 o 
  13   7   2      122.96       70.91     34.16 o 
  15   7   2     1867.08     1670.92    120.33 o 
  17   7   2        6.73      -12.29     38.44 o 
  19   7   2      318.23      328.20     99.79 o 
  21   7   2       49.97       57.24     52.96 o 
  23   7   2      360.62      328.27     83.53 o 
  25   7   2      793.66     1013.83    144.99 o 
  27   7   2        0.06        1.62     66.33 o 
  29   7   2      131.25       92.12     77.01 o 
 -28   8   2      403.82      549.56    101.50 o 
 -26   8   2        1.76        3.25     51.10 o 
 -24   8   2      159.88      144.88     41.64 o 
 -22   8   2      183.49      235.19     48.95 o 
 -20   8   2      813.46      873.30     76.31 o 
 -18   8   2       97.19      123.87     40.40 o 
 -16   8   2     2111.35     2295.46    185.89 o 
 -14   8   2      102.67       51.67     31.76 o 
 -12   8   2     4135.79     3782.91    126.06 o 
 -10   8   2     2621.32     2254.65    121.95 o 
  -8   8   2       52.96       74.69     26.06 o 
  -6   8   2    16433.79    16701.99    486.43 o 
  -4   8   2      634.91      597.67     39.57 o 
  -2   8   2      370.67      389.48     33.22 o 
   0   8   2      951.77      675.68     79.60 o 
   2   8   2    10326.18    10160.79    299.71 o 
   4   8   2      638.37      635.71     52.68 o 
   6   8   2     3134.02     2632.80     83.64 o 
   8   8   2     1945.70     1903.38     73.64 o 
  10   8   2      515.52      450.14     39.97 o 
  12   8   2     3015.23     2858.27    131.39 o 
  14   8   2        6.32      -38.08     31.40 o 
  16   8   2     2285.83     2155.35    113.14 o 
  18   8   2       19.90      -23.75     44.25 o 
  20   8   2     1543.74     1446.85    127.50 o 
  22   8   2      287.95      361.72     83.78 o 
  24   8   2      464.70      485.08     90.85 o 
  26   8   2     1087.16     1146.47    161.33 o 
  28   8   2      225.87      387.62     97.40 o 
 -27   9   2      180.51      236.02     63.19 o 
 -25   9   2       37.26       36.25     46.53 o 
 -23   9   2       74.44       40.92     40.02 o 
 -21   9   2        1.56      -21.19     29.20 o 
 -19   9   2      464.55      519.56     55.06 o 
 -17   9   2        2.07        9.77     34.28 o 
 -15   9   2       28.76        8.15     27.80 o 
 -13   9   2      481.67      443.52     46.26 o 
 -11   9   2     5325.87     5218.84    149.29 o 
  -9   9   2      119.43       83.91     27.08 o 
  -7   9   2        8.85       10.82     24.78 o 
  -5   9   2      137.37      115.21     35.67 o 
  -3   9   2     1572.19     1512.46     85.38 o 
  -1   9   2     1453.17     1409.95     83.93 o 
   1   9   2     1434.48     1375.77     84.06 o 
   3   9   2       88.00       55.95     32.28 o 
   5   9   2      355.64      272.92     35.57 o 
   7   9   2    11266.44    11748.74    183.78 o 
   9   9   2      120.92       92.23     31.15 o 
  11   9   2      449.94      440.20     47.99 o 
  13   9   2      212.99      162.42     38.25 o 
  15   9   2     1230.79     1268.73    155.14 o 
  17   9   2       16.00       16.32     34.88 o 
  19   9   2      278.16      223.97     62.99 o 
  21   9   2      119.55      131.81     81.71 o 
  23   9   2       23.28       -4.00     89.71 o 
  25   9   2     1256.42     1463.52    147.72 o 
  27   9   2       37.28       12.72     79.50 o 
 -26  10   2        0.88       65.16     71.53 o 
 -24  10   2      160.84      162.42     46.23 o 
 -22  10   2      219.97      218.34     45.91 o 
 -20  10   2      745.64      751.46     65.08 o 
 -18  10   2       27.14        1.73     31.83 o 
 -16  10   2       18.39       42.47     34.28 o 
 -14  10   2       92.84       84.38     35.82 o 
 -12  10   2      422.18      345.96     42.49 o 
 -10  10   2      447.41      334.18     67.45 o 
  -8  10   2       70.72       49.40     33.57 o 
  -6  10   2     1978.57     1872.89    100.85 o 
  -4  10   2     3148.04     2897.70    120.04 o 
  -2  10   2     4892.35     5069.45    205.71 o 
   0  10   2        9.15        6.26     35.26 o 
   2  10   2     1158.94     1093.70     91.42 o 
   4  10   2      165.92      113.47     30.34 o 
   6  10   2      553.35      590.77     50.16 o 
   8  10   2      107.96       38.33     28.44 o 
  10  10   2     1541.41     1362.78     68.57 o 
  12  10   2      747.81      744.07     60.91 o 
  14  10   2      408.09      408.21     67.53 o 
  16  10   2     1813.84     1731.56    105.91 o 
  18  10   2        0.56       23.19     54.01 o 
  20  10   2        1.61      -36.61     42.36 o 
  22  10   2        9.41       -0.19     56.07 o 
  24  10   2       29.84       46.16     70.98 o 
  26  10   2       28.91       53.44     70.46 o 
 -25  11   2      248.65      318.33     71.01 o 
 -23  11   2       25.08       -1.16     41.39 o 
 -21  11   2      619.35      738.33     78.69 o 
 -19  11   2      467.43      524.90     75.04 o 
 -17  11   2        3.48        7.13     33.52 o 
 -15  11   2     2613.74     2591.87    127.32 o 
 -13  11   2       30.26       48.16     39.29 o 
 -11  11   2        0.06       20.01     57.22 o 
  -9  11   2      426.95      335.18     68.58 o 
  -7  11   2       20.86      -14.18     32.83 o 
  -5  11   2      766.77      735.46     75.13 o 
  -3  11   2     9848.63    10157.44    495.62 o 
  -1  11   2     6996.17     7713.59    556.86 o 
   1  11   2      989.51     1059.19    110.17 o 
   3  11   2     2338.41     2850.78    215.62 o 
   5  11   2      169.85      168.30     35.07 o 
   7  11   2       20.17       35.14     27.91 o 
   9  11   2      488.72      429.33     45.39 o 
  11  11   2     2608.29     2493.04    107.45 o 
  13  11   2      205.89      141.20     51.62 o 
  15  11   2      619.00      633.44     75.54 o 
  17  11   2     1710.64     1832.48    146.91 o 
  19  11   2      396.63      449.10     89.67 o 
  21  11   2      275.79      293.61     79.93 o 
  23  11   2       46.23       64.23     66.83 o 
  25  11   2       26.17       67.33     71.85 o 
 -24  12   2        4.96       -3.70     60.59 o 
 -22  12   2       45.83      100.59     72.20 o 
 -20  12   2      272.29      274.12     72.74 o 
 -18  12   2       59.39       73.21     75.10 o 
 -16  12   2      161.88      191.93     65.40 o 
 -14  12   2        1.10       17.15     56.21 o 
 -12  12   2     1332.60     1265.68    243.04 o 
 -10  12   2      176.93      172.00     61.36 o 
  -8  12   2      465.93      369.01     58.34 o 
  -6  12   2      824.11      779.61     75.02 o 
  -4  12   2      550.41      445.86     68.67 o 
  -2  12   2     2783.92     3039.43    138.27 o 
   0  12   2       20.92       31.40     48.50 o 
   2  12   2      747.70      757.88    109.51 o 
   4  12   2        0.00      -41.50     36.13 o 
   6  12   2     1616.33     1642.02     82.33 o 
   8  12   2     1026.25      953.07     66.09 o 
  10  12   2      889.35      873.63     73.30 o 
  12  12   2     1015.93     1253.59    101.69 o 
  14  12   2      139.86       58.48     57.56 o 
  16  12   2      887.91      951.97    119.79 o 
  18  12   2       11.13      -12.87     66.23 o 
  20  12   2      148.55       89.23     59.98 o 
  22  12   2       49.56      149.47     75.23 o 
 -21  13   2       74.53      101.11     70.68 o 
 -19  13   2      163.23      167.65     71.83 o 
 -17  13   2      216.71      219.54     74.45 o 
 -15  13   2      693.30      518.87     94.38 o 
 -13  13   2      154.34      166.73     67.76 o 
 -11  13   2      257.89      331.22     79.62 o 
  -9  13   2       51.80      -20.10     51.33 o 
  -7  13   2       39.50       63.56     46.32 o 
  -5  13   2        2.18       -9.49     45.50 o 
  -3  13   2      109.19       60.00     44.75 o 
  -1  13   2     1457.35     1405.02    106.30 o 
   1  13   2      157.16      234.70     56.38 o 
   3  13   2       28.67       40.54     45.37 o 
   5  13   2      150.07       89.14     55.27 o 
   7  13   2      935.67     1043.32     72.84 o 
   9  13   2       47.23       -7.45     33.38 o 
  11  13   2      341.77      227.13     53.93 o 
  13  13   2      360.30      352.05     68.55 o 
  15  13   2       47.90       59.71     64.71 o 
  17  13   2        0.18       33.21     63.64 o 
  19  13   2      369.55      481.52     99.50 o 
  21  13   2      439.51      477.56     96.14 o 
 -18  14   2        0.86       47.17     61.23 o 
 -16  14   2      252.59      242.63     78.60 o 
 -14  14   2       69.09       47.29     72.04 o 
 -12  14   2      732.32      806.52    118.58 o 
 -10  14   2      747.49      815.98    109.09 o 
  -8  14   2       25.72       13.15     59.88 o 
  -6  14   2      518.45      579.78     75.68 o 
  -4  14   2       45.29        1.68     40.18 o 
  -2  14   2       11.62       11.41     44.40 o 
   0  14   2       73.15       39.88     39.69 o 
   2  14   2       30.38      -23.87     41.93 o 
   4  14   2      134.68       59.09     46.24 o 
   6  14   2     1276.79     1311.88    126.86 o 
   8  14   2      798.78      899.04     71.82 o 
  10  14   2       49.84       21.02     54.51 o 
  12  14   2      458.68      597.20     81.90 o 
  14  14   2      134.23      106.83     59.69 o 
  16  14   2      154.44      116.61     68.16 o 
  18  14   2       30.69       19.25     76.75 o 
 -17  15   2        9.20       91.91     74.46 o 
 -15  15   2        4.72       29.00     58.85 o 
 -13  15   2       89.58       67.48     66.10 o 
 -11  15   2       85.24      137.43     71.63 o 
  -9  15   2       70.52       88.98     68.95 o 
  -7  15   2       95.89       94.22     72.50 o 
  -5  15   2      113.03      123.37     57.64 o 
  -3  15   2      239.18      216.49     57.77 o 
  -1  15   2      167.61      115.21     58.05 o 
   1  15   2      163.01      101.91     49.95 o 
   3  15   2      240.47      244.11     60.29 o 
   5  15   2       79.42       68.38     54.63 o 
   7  15   2      361.76      502.25     83.25 o 
   9  15   2       55.73       61.14     47.29 o 
  11  15   2      343.50      396.35     90.68 o 
  13  15   2       11.63       13.91     86.23 o 
  15  15   2      168.98      222.56     88.51 o 
 -12  16   2       93.18      172.97     68.83 o 
 -10  16   2       17.30      -70.41     57.08 o 
  -8  16   2      119.41      138.18     74.54 o 
  -6  16   2       23.78       -2.37     55.14 o 
  -4  16   2       67.64       88.36     59.33 o 
  -2  16   2      804.67      821.82     88.52 o 
   0  16   2        6.38       42.23     58.05 o 
   2  16   2      170.31      206.98     65.94 o 
   4  16   2      211.21      255.40     69.15 o 
   6  16   2       82.46       99.59     59.35 o 
   8  16   2        0.01      -52.59     56.12 o 
  10  16   2      230.63      213.54     80.08 o 
  12  16   2      156.34      183.58    128.65 o 
  -7  17   2      231.71      233.18     78.93 o 
  -5  17   2      122.82      105.58     79.09 o 
  -3  17   2      402.17      557.41     86.67 o 
  -1  17   2      283.99      400.04     73.20 o 
   1  17   2       49.48       55.19     60.79 o 
   3  17   2       45.24       37.27     55.50 o 
   5  17   2       55.07       47.97     61.01 o 
 -31   1   3        1.07      -33.85     80.88 o 
 -29   1   3        6.15       16.20     65.60 o 
 -27   1   3      958.80      962.19    116.38 o 
 -25   1   3       57.07       13.15     50.79 o 
 -23   1   3       75.33      123.58     53.43 o 
 -21   1   3      576.51      557.65     78.02 o 
 -19   1   3       10.52      -67.28     44.85 o 
 -17   1   3     1298.16     1296.34    101.35 o 
 -15   1   3     4731.45     4901.61    287.28 o 
 -13   1   3       78.97      118.21     24.45 o 
 -11   1   3      502.26      438.04     31.41 o 
  -9   1   3       19.53      -23.91     15.94 o 
  -7   1   3       31.04        2.45     18.24 o 
  -5   1   3      133.73       73.44     31.86 o 
  -3   1   3      440.74      422.47     48.78 o 
  -1   1   3     5486.45     5549.69    159.26 o 
   1   1   3     1721.13     1736.22     97.23 o 
   3   1   3     1970.14     1825.23     60.34 o 
   5   1   3     4159.87     4357.79     81.84 o 
   7   1   3     3751.49     3876.77     75.85 o 
   9   1   3      666.90      705.80     46.89 o 
  11   1   3     1553.06     1614.46     73.16 o 
  13   1   3    16764.91    17972.53    243.33 o 
  15   1   3      527.53      503.05     49.54 o 
  17   1   3      922.38      930.70     64.15 o 
  19   1   3      149.55      126.50     37.66 o 
  21   1   3     1943.72     1799.60    111.31 o 
  23   1   3      121.82       59.63     34.52 o 
  25   1   3      218.32      245.00     57.06 o 
  27   1   3       76.59       79.19     64.13 o 
  29   1   3      337.99      309.83     79.58 o 
  31   1   3      609.15      639.75     99.90 o 
 -32   2   3        0.51      -18.37    101.87 o 
 -30   2   3      200.45      183.48     93.82 o 
 -28   2   3      269.68      315.16     80.62 o 
 -26   2   3       48.34       84.61     61.80 o 
 -24   2   3       49.58       -1.72     64.65 o 
 -22   2   3      113.77       58.67     61.48 o 
 -20   2   3      279.11      231.65     69.36 o 
 -18   2   3      335.02      281.83     94.57 o 
 -16   2   3       57.78       26.64     29.16 o 
 -14   2   3        7.06       32.84     28.00 o 
 -12   2   3      624.55      599.12     39.33 o 
 -10   2   3     1903.21     1764.04     58.04 o 
  -8   2   3     3702.77     3623.82     92.27 o 
  -6   2   3      207.65      184.72     30.65 o 
  -4   2   3     9107.86     8945.40    187.29 o 
  -2   2   3    14821.19    13709.99   1477.01 o 
   0   2   3    15439.56    15647.35    612.42 o 
   2   2   3      123.00      101.13     27.63 o 
   4   2   3    11529.85    12892.68    151.68 o 
   6   2   3      112.16       92.96     19.18 o 
   8   2   3       10.87      -13.61     15.82 o 
  10   2   3       11.99      -35.82     23.88 o 
  12   2   3        8.80        8.66     22.20 o 
  14   2   3     3182.19     2963.51    138.14 o 
  16   2   3     2121.59     1959.59     88.14 o 
  18   2   3      411.64      377.87     47.75 o 
  20   2   3      971.22     1032.54     72.71 o 
  22   2   3     2581.44     2538.78    109.35 o 
  24   2   3      115.90       95.41     50.25 o 
  26   2   3     1057.41     1101.15    106.95 o 
  28   2   3       42.84       18.38     52.74 o 
  30   2   3      359.73      214.14     67.42 o 
 -31   3   3        0.03      -23.70     59.80 o 
 -29   3   3       70.06       86.97     64.21 o 
 -27   3   3        0.93      -39.17     66.33 o 
 -25   3   3      188.29      131.69     60.97 o 
 -23   3   3       72.78      134.75     65.90 o 
 -21   3   3        5.45       22.53     48.83 o 
 -19   3   3        0.10      -19.07     35.15 o 
 -17   3   3      264.26      196.08     37.21 o 
 -15   3   3      617.59      609.50     54.90 o 
 -13   3   3       91.43       65.54     29.85 o 
 -11   3   3      503.96      489.88     42.66 o 
  -9   3   3      107.97      112.99     26.08 o 
  -7   3   3     1065.46     1115.36     60.14 o 
  -5   3   3     1286.71     1263.47     61.31 o 
  -3   3   3     3613.38     3572.98    153.27 o 
  -1   3   3     6537.85     7309.16    217.32 o 
   1   3   3     2356.37     2366.44     85.50 o 
   3   3   3     7413.87     8027.62    209.29 o 
   5   3   3     3350.84     3417.75     76.97 o 
   7   3   3      393.27      397.68     30.83 o 
   9   3   3      493.34      457.10     34.46 o 
  11   3   3      858.72      855.98     56.04 o 
  13   3   3      805.15      671.61     52.99 o 
  15   3   3        0.97      -24.46     33.62 o 
  17   3   3     1039.26      910.21     63.44 o 
  19   3   3       19.44      -12.28     30.72 o 
  21   3   3      919.46      832.87     66.48 o 
  23   3   3      160.10      135.00     51.01 o 
  25   3   3       13.01       37.34     46.16 o 
  27   3   3       43.59        2.39     51.64 o 
  29   3   3       13.34       24.17     64.85 o 
 -30   4   3      112.98      130.84     76.05 o 
 -28   4   3      179.11      110.57     68.27 o 
 -26   4   3       88.55       40.72     54.54 o 
 -24   4   3       41.99      -39.18     97.35 o 
 -22   4   3      405.67      343.54    112.31 o 
 -20   4   3      743.25      742.40    108.48 o 
 -18   4   3       38.61        5.60     33.21 o 
 -16   4   3       79.54       39.45     30.14 o 
 -14   4   3      662.25      582.72     66.71 o 
 -12   4   3      680.17      768.63     77.64 o 
 -10   4   3      712.63      682.72     67.24 o 
  -8   4   3      813.96      672.62     80.19 o 
  -6   4   3     9561.16    10151.21    430.60 o 
  -4   4   3      123.64       95.62     23.76 o 
  -2   4   3     1551.46     1490.35     56.61 o 
   0   4   3      667.93      673.95     50.07 o 
   2   4   3      342.99      291.09     43.86 o 
   4   4   3        9.75       25.09     25.88 o 
   6   4   3       84.12       70.82     19.62 o 
   8   4   3     5363.98     5818.37    110.43 o 
  10   4   3      243.97      244.59     30.33 o 
  12   4   3     5638.14     5905.62    149.24 o 
  14   4   3       58.61       58.58     31.52 o 
  16   4   3     2332.28     2290.11     93.74 o 
  18   4   3      106.72       87.50     36.78 o 
  20   4   3       23.90       72.00     37.08 o 
  22   4   3       23.34        2.04     35.07 o 
  24   4   3       80.71       89.78     50.27 o 
  26   4   3     2134.55     2523.53    497.20 o 
  28   4   3       29.87       22.45     63.92 o 
  30   4   3     1553.99     1789.93    229.48 o 
 -31   5   3        1.20        7.71     78.30 o 
 -29   5   3       38.44       36.43     75.45 o 
 -27   5   3       10.97      -51.93     65.08 o 
 -25   5   3        6.48      -42.45     50.22 o 
 -23   5   3     1217.13     1202.12    344.91 o 
 -21   5   3     1190.31     1182.92    111.15 o 
 -19   5   3      787.33      866.07     90.71 o 
 -17   5   3      253.32      208.70     42.51 o 
 -15   5   3     2331.02     2329.58    220.28 o 
 -13   5   3     1399.99     1443.72    107.99 o 
 -11   5   3        1.73      -15.69     25.83 o 
  -9   5   3      105.22      124.76     29.58 o 
  -7   5   3       21.77       14.70     18.82 o 
  -5   5   3      362.11      289.67     30.48 o 
  -3   5   3     1482.65     1528.60     94.85 o 
  -1   5   3      361.38      338.06     30.28 o 
   1   5   3      737.37      726.22     38.89 o 
   3   5   3     2116.09     2066.79     77.18 o 
   5   5   3      466.30      560.12     42.85 o 
   7   5   3      301.30      258.27     27.08 o 
   9   5   3      508.91      548.45     37.19 o 
  11   5   3       24.23       30.41     31.62 o 
  13   5   3     1591.89     1626.42     75.34 o 
  15   5   3      616.96      570.09     55.60 o 
  17   5   3     4905.23     4681.93    337.55 o 
  19   5   3      679.87      509.94     73.97 o 
  21   5   3      252.24      184.88     50.30 o 
  23   5   3       21.71      -18.07     51.60 o 
  25   5   3       71.73       78.12     61.39 o 
  27   5   3      131.75      135.23     66.33 o 
  29   5   3       43.43       67.64     82.45 o 
 -30   6   3        5.77       52.37     66.24 o 
 -28   6   3       31.97       68.45     62.25 o 
 -26   6   3       32.09       33.83     65.61 o 
 -24   6   3       10.07      -38.18     48.33 o 
 -22   6   3     1345.66     1345.11    115.52 o 
 -20   6   3      411.96      440.58     97.45 o 
 -18   6   3      204.21      194.64     50.53 o 
 -16   6   3        0.02        1.85     32.77 o 
 -14   6   3     1597.11     1680.42    134.97 o 
 -12   6   3      177.79      156.44     38.09 o 
 -10   6   3       44.46       26.36     22.85 o 
  -8   6   3       15.08      -22.38     23.84 o 
  -6   6   3      929.96     1017.22     55.81 o 
  -4   6   3       93.62       92.87     32.98 o 
  -2   6   3        6.13       -8.22     17.70 o 
   0   6   3     1179.52     1289.85     48.95 o 
   2   6   3      567.34      542.50     52.11 o 
   4   6   3      590.29      603.45     48.99 o 
   6   6   3     1006.71     1056.80     62.31 o 
   8   6   3      928.09      761.33    160.04 o 
  10   6   3      128.11      172.52     35.97 o 
  12   6   3     1029.55      844.15     73.05 o 
  14   6   3      343.84      283.87     60.12 o 
  16   6   3     1832.97     1815.54    250.31 o 
  18   6   3     1914.54     1975.19    203.47 o 
  20   6   3       15.63      -10.24     42.93 o 
  22   6   3       39.20       34.37     67.99 o 
  24   6   3        1.13       22.89     65.64 o 
  26   6   3        2.79      -21.62     57.91 o 
  28   6   3       15.65      -10.31     64.26 o 
 -29   7   3       54.38       -0.66     60.08 o 
 -27   7   3       58.90       67.04     84.14 o 
 -25   7   3       11.10      -76.74     57.72 o 
 -23   7   3     1095.41     1050.96    254.86 o 
 -21   7   3       21.98       25.92     38.15 o 
 -19   7   3     1529.77     1618.15     86.25 o 
 -17   7   3      574.11      620.47     55.91 o 
 -15   7   3      421.88      438.06     50.03 o 
 -13   7   3        6.07      -39.94     30.61 o 
 -11   7   3        9.43       -7.07     32.81 o 
  -9   7   3     1271.88     1257.11     67.39 o 
  -7   7   3      683.44      668.18     47.18 o 
  -5   7   3      216.88      254.52     32.24 o 
  -3   7   3      371.74      408.91     33.90 o 
  -1   7   3     5805.99     6209.70    161.78 o 
   1   7   3       88.48      111.69     31.57 o 
   3   7   3     7785.16     8090.04    167.76 o 
   5   7   3     1044.60     1053.45     64.18 o 
   7   7   3       53.68       18.76     23.54 o 
   9   7   3      561.06      558.17     56.47 o 
  11   7   3      213.89      225.53     41.08 o 
  13   7   3      943.06      738.52     72.39 o 
  15   7   3        5.97        5.06     38.48 o 
  17   7   3    10209.56    10674.21    510.24 o 
  19   7   3       73.72       67.81     48.79 o 
  21   7   3      584.12      855.05    114.39 o 
  23   7   3        7.01        0.41     57.38 o 
  25   7   3      269.80      241.06     88.31 o 
  27   7   3       52.29      164.16     83.84 o 
 -28   8   3        7.76       39.30     76.79 o 
 -26   8   3       54.83       44.70     57.92 o 
 -24   8   3       97.96      105.55     54.44 o 
 -22   8   3      375.56      421.87     57.51 o 
 -20   8   3       88.09       29.62     36.22 o 
 -18   8   3      355.75      341.44     49.12 o 
 -16   8   3       12.32      -16.38     31.97 o 
 -14   8   3      661.32      642.40     55.82 o 
 -12   8   3     1275.56     1208.81     80.13 o 
 -10   8   3        5.57       -5.77     31.28 o 
  -8   8   3       30.31       38.98     24.34 o 
  -6   8   3     2018.57     2075.88     90.07 o 
  -4   8   3     1796.39     1955.20    111.84 o 
  -2   8   3        1.15      -24.03     28.37 o 
   0   8   3      540.27      543.20     56.17 o 
   2   8   3      176.25      158.44     42.95 o 
   4   8   3      119.32      147.54     36.17 o 
   6   8   3      632.22      639.09     61.62 o 
   8   8   3      356.01      354.93     48.10 o 
  10   8   3      108.25       88.07     38.68 o 
  12   8   3       67.56       61.71     39.59 o 
  14   8   3     1090.87     1008.35     87.72 o 
  16   8   3        0.37       -7.57     36.26 o 
  18   8   3      828.28      728.91     74.48 o 
  20   8   3       11.24      -28.33     46.28 o 
  22   8   3       88.41      152.13     69.13 o 
  24   8   3        3.80       34.98     69.69 o 
  26   8   3      311.15      554.80    183.93 o 
 -27   9   3       19.23       17.50     43.62 o 
 -25   9   3        4.74      -14.67     45.81 o 
 -23   9   3       34.04       42.71     40.13 o 
 -21   9   3        7.82      -14.35     34.19 o 
 -19   9   3      105.82      150.85     43.47 o 
 -17   9   3       21.20      -19.93     30.47 o 
 -15   9   3        0.38        0.01     30.37 o 
 -13   9   3     1178.98     1106.20     79.35 o 
 -11   9   3      200.63       97.56     58.41 o 
  -9   9   3      223.38      231.69     59.80 o 
  -7   9   3      246.93      238.87     48.16 o 
  -5   9   3     2343.11     2374.21    114.70 o 
  -3   9   3        5.97        0.88     33.38 o 
  -1   9   3      808.30      774.10     71.01 o 
   1   9   3      237.60      203.32     49.72 o 
   3   9   3        4.97        0.73     34.00 o 
   5   9   3       16.42      -34.76     26.73 o 
   7   9   3      816.33      803.80     67.10 o 
   9   9   3      240.86      187.40     37.89 o 
  11   9   3     1116.54      925.80     68.17 o 
  13   9   3      166.67      148.05     52.33 o 
  15   9   3       41.38       19.20     47.69 o 
  17   9   3       81.27       65.37     49.83 o 
  19   9   3       54.04       19.03     50.30 o 
  21   9   3       61.74      100.44     69.20 o 
  23   9   3        0.04      -37.76     55.98 o 
  25   9   3      803.94     1023.04    143.26 o 
 -26  10   3      217.05      227.19     78.23 o 
 -24  10   3        0.84       19.44     47.47 o 
 -22  10   3      247.34      282.12     52.86 o 
 -20  10   3        7.46      -17.24     34.06 o 
 -18  10   3      349.38      338.67     57.75 o 
 -16  10   3      118.90      157.80     50.61 o 
 -14  10   3     1623.92     1638.72    103.04 o 
 -12  10   3       29.35       22.57     51.59 o 
 -10  10   3      195.50      178.84     59.73 o 
  -8  10   3      170.02      139.64     46.68 o 
  -6  10   3        5.27       -5.42     33.65 o 
  -4  10   3     1149.72     1255.62     92.79 o 
  -2  10   3       13.01      -52.02     34.68 o 
   0  10   3        7.29      -49.44     32.96 o 
   2  10   3      221.13      115.84     44.16 o 
   4  10   3      811.34      748.74     76.64 o 
   6  10   3      122.27       98.34     43.81 o 
   8  10   3      299.24      303.32     48.90 o 
  10  10   3     1112.64     1197.48     81.48 o 
  12  10   3     2172.62     2116.19    123.94 o 
  14  10   3      203.24      209.26     56.15 o 
  16  10   3       65.26       76.40     53.33 o 
  18  10   3      316.27      253.09    116.83 o 
  20  10   3        0.47      -93.36     62.24 o 
  22  10   3      161.48      140.87     85.88 o 
  24  10   3       76.33      103.22     98.75 o 
 -23  11   3       42.17      117.39     59.16 o 
 -21  11   3        3.32       30.44     49.83 o 
 -19  11   3        0.55       -9.76     46.49 o 
 -17  11   3        1.90      -11.15     34.38 o 
 -15  11   3      206.10      281.67     61.89 o 
 -13  11   3        0.38       14.25     53.91 o 
 -11  11   3      141.95       68.73     52.47 o 
  -9  11   3       17.42      -67.96     45.53 o 
  -7  11   3        2.25      -18.14     36.34 o 
  -5  11   3      168.84      150.58     47.80 o 
  -3  11   3      437.87      392.95     59.47 o 
  -1  11   3        4.76       25.64     39.17 o 
   1  11   3      233.41      113.88     56.47 o 
   3  11   3      140.31       25.51     38.13 o 
   5  11   3        0.64      -15.22     30.89 o 
   7  11   3       55.20      -32.65     36.25 o 
   9  11   3        0.66        1.43     31.59 o 
  11  11   3        7.34        6.47     34.97 o 
  13  11   3      110.78       74.49     46.72 o 
  15  11   3      156.94      202.68     63.75 o 
  17  11   3        8.57      -13.92     51.87 o 
  19  11   3        7.75      -39.98     51.14 o 
  21  11   3       68.86       24.65     58.02 o 
  23  11   3        1.17       -5.39     58.68 o 
 -22  12   3      138.97      198.29     95.96 o 
 -20  12   3       48.59       21.05     62.25 o 
 -18  12   3       94.86       66.11     49.16 o 
 -16  12   3        0.85       20.08     53.64 o 
 -14  12   3      790.01      724.95     80.14 o 
 -12  12   3        7.13      -25.88     47.78 o 
 -10  12   3        3.48       -7.34     69.19 o 
  -8  12   3       11.52      -84.81     66.41 o 
  -6  12   3      242.50      245.71     57.38 o 
  -4  12   3     1250.26     1262.51    103.71 o 
  -2  12   3     2673.96     2675.72    179.67 o 
   0  12   3      811.69      848.20     86.54 o 
   2  12   3       14.65       24.11     44.00 o 
   4  12   3      141.99      140.82     54.95 o 
   6  12   3        9.14      -19.82     34.13 o 
   8  12   3      152.56      102.61     41.42 o 
  10  12   3      133.42       82.25     46.85 o 
  12  12   3      683.61      669.61     84.15 o 
  14  12   3       17.25      -35.96     54.47 o 
  16  12   3      568.58      609.08    104.46 o 
  18  12   3      115.85      134.78     74.11 o 
  20  12   3      279.51      289.90     90.99 o 
 -19  13   3        1.90       55.12     66.74 o 
 -17  13   3       34.26       77.43     82.40 o 
 -15  13   3        8.78       10.53     73.16 o 
 -13  13   3      727.15     1140.12    131.78 o 
 -11  13   3        1.88      -21.01     62.93 o 
  -9  13   3        0.91      -55.87     43.36 o 
  -7  13   3        7.19      -42.44     55.46 o 
  -5  13   3       71.69      111.33     50.00 o 
  -3  13   3      142.11       81.43     48.79 o 
  -1  13   3      920.72      889.03     89.33 o 
   1  13   3       22.10       20.95     52.32 o 
   3  13   3        4.71        7.09     51.44 o 
   5  13   3      291.77      332.40     69.37 o 
   7  13   3       17.85       25.37     44.97 o 
   9  13   3      248.19      244.47     56.02 o 
  11  13   3       16.12       -5.44     61.38 o 
  13  13   3       60.02       63.26     57.78 o 
  15  13   3       37.57       61.34     76.33 o 
  17  13   3        4.71       -3.63     58.64 o 
  19  13   3       42.54       99.19     65.91 o 
 -18  14   3        0.78       -7.61     65.13 o 
 -16  14   3        0.47      -15.30     77.00 o 
 -14  14   3        1.99      -47.12     59.22 o 
 -12  14   3        3.81       -0.30    118.91 o 
 -10  14   3       42.54       84.12     70.99 o 
  -8  14   3        2.60      -49.21     49.20 o 
  -6  14   3       84.16      103.95     82.87 o 
  -4  14   3       43.29      -23.76     48.64 o 
  -2  14   3       13.37      -11.60     43.57 o 
   0  14   3      394.91      290.92     66.06 o 
   2  14   3       49.01       48.92     58.12 o 
   4  14   3       73.17       13.12     53.26 o 
   6  14   3       95.10       25.21     61.92 o 
   8  14   3       31.67       55.08     47.79 o 
  10  14   3        7.28       49.89     51.46 o 
  12  14   3      304.69      212.20     70.11 o 
  14  14   3        0.03      -75.32     73.48 o 
  16  14   3       73.02       55.87     62.68 o 
 -15  15   3      200.33      265.84     98.89 o 
 -13  15   3        1.70       13.56     70.80 o 
 -11  15   3      107.86       71.74     67.97 o 
  -9  15   3        3.47      -25.29     62.00 o 
  -7  15   3       34.42      -32.63     53.57 o 
  -5  15   3       23.14      -28.25     51.96 o 
  -3  15   3       44.78       78.05     55.63 o 
  -1  15   3       22.53       18.05     50.40 o 
   1  15   3        4.45      -20.04     50.75 o 
   3  15   3      157.14      137.99     59.09 o 
   5  15   3        3.85       40.73     54.28 o 
   7  15   3      251.68      251.59     69.60 o 
   9  15   3        0.14      -22.58     48.34 o 
  11  15   3       26.22        9.74     49.48 o 
  13  15   3      128.74      104.59     91.48 o 
 -10  16   3        1.82       -7.88     72.17 o 
  -8  16   3       24.27      -25.70     71.63 o 
  -6  16   3        1.16       17.79     84.09 o 
  -4  16   3       30.35      123.97     74.58 o 
  -2  16   3        6.81       39.84     55.58 o 
   0  16   3        0.61      -56.80     51.88 o 
   2  16   3       24.90       21.81     53.39 o 
   4  16   3        0.13       11.30     59.49 o 
   6  16   3       38.36       77.89     58.82 o 
   8  16   3       22.64       -7.29     58.47 o 
 -30   0   4        5.55      105.70    130.04 o 
 -28   0   4       36.16       22.25    108.48 o 
 -26   0   4       89.27       82.06     82.06 o 
 -24   0   4        0.18      -31.99     71.63 o 
 -22   0   4     1743.35     1356.01    163.42 o 
 -20   0   4        4.28      -36.16     74.41 o 
 -18   0   4      949.49      890.79    121.69 o 
 -16   0   4     1834.48     1604.96    157.85 o 
 -14   0   4      486.37      445.57     54.35 o 
 -12   0   4     3587.58     3876.43    368.90 o 
 -10   0   4      202.19      200.94     42.43 o 
  -8   0   4      706.90      917.22     96.66 o 
  -6   0   4     1546.75     1513.17    119.61 o 
  -4   0   4    19028.96    19313.75    465.91 o 
  -2   0   4      218.78      119.61     87.62 o 
   0   0   4     2150.19     1847.65    165.50 o 
   2   0   4     1114.37     2161.27    188.45 o 
   4   0   4      142.62      273.69     49.65 o 
   6   0   4     6176.80     7265.11    388.72 o 
   8   0   4     1713.04     1885.16    124.33 o 
  10   0   4     9836.08    11723.79    551.79 o 
  12   0   4        0.30       76.59     54.23 o 
  14   0   4     2684.81     2571.27    148.61 o 
  16   0   4      487.54      414.84     72.57 o 
  18   0   4       50.43       48.73     53.80 o 
  20   0   4        1.61       61.61     58.81 o 
  22   0   4     1025.80      955.07    108.59 o 
  24   0   4       16.24        4.52     51.83 o 
  26   0   4      287.95      298.19    102.92 o 
  28   0   4      888.59      860.89    162.03 o 
 -31   1   4       50.75      146.88     74.99 o 
 -29   1   4      134.58       80.45     63.16 o 
 -27   1   4      102.28      165.75     72.95 o 
 -25   1   4       86.61       87.76     79.27 o 
 -23   1   4       29.70       99.67     56.45 o 
 -21   1   4        0.02       61.53     60.39 o 
 -19   1   4       56.77       91.44     57.42 o 
 -17   1   4      348.57      291.83     62.93 o 
 -15   1   4      401.61      485.66     49.02 o 
 -13   1   4        5.22       14.17     22.18 o 
 -11   1   4       67.84      142.32     32.52 o 
  -9   1   4     1056.71      930.46     57.02 o 
  -7   1   4      681.26      740.74     69.55 o 
  -5   1   4     1141.83     1007.62    109.18 o 
  -3   1   4     3602.97     2764.67    131.38 o 
  -1   1   4     4590.60     5020.46    181.68 o 
   1   1   4     1519.62     1423.37    100.18 o 
   3   1   4      133.84      206.74     43.38 o 
   5   1   4     1641.00     1509.71     59.28 o 
   7   1   4     1281.59     1622.52    154.67 o 
   9   1   4      945.89      966.98     67.23 o 
  11   1   4      190.55      210.92     39.79 o 
  13   1   4       33.72      100.01     33.61 o 
  15   1   4        4.84        5.38     33.55 o 
  17   1   4      758.54      759.80     66.02 o 
  19   1   4      599.56      561.28     59.83 o 
  21   1   4        0.15        0.95     31.74 o 
  23   1   4        8.57       35.83     39.21 o 
  25   1   4      301.41      343.45     55.51 o 
  27   1   4       62.43       62.82     48.02 o 
  29   1   4       70.17       81.66     60.32 o 
 -30   2   4       18.78       99.55     72.93 o 
 -28   2   4       17.76      -21.02     63.49 o 
 -26   2   4      175.17      142.90     70.45 o 
 -24   2   4       82.44      113.59    127.60 o 
 -22   2   4      323.65      445.31     92.83 o 
 -20   2   4       16.51        1.18     39.26 o 
 -18   2   4      166.86      164.99     67.45 o 
 -16   2   4     1405.45     1453.02     89.25 o 
 -14   2   4       15.23       94.48     38.11 o 
 -12   2   4      390.71      315.09     54.80 o 
 -10   2   4       99.19       77.22     28.81 o 
  -8   2   4      155.72       97.74     30.35 o 
  -6   2   4     2128.76     2078.94    106.04 o 
  -4   2   4     6578.25     7808.74    205.39 o 
  -2   2   4     5347.64     5407.59    366.47 o 
   0   2   4     1014.03     1200.30     94.90 o 
   2   2   4      598.61      598.80     70.00 o 
   4   2   4     1436.13     1372.53     65.19 o 
   6   2   4      264.00      153.68     27.52 o 
   8   2   4      303.02      323.74     33.56 o 
  10   2   4     3766.24     4131.32    124.54 o 
  12   2   4      718.00      636.50     57.45 o 
  14   2   4       10.79       95.34     36.95 o 
  16   2   4     1379.89     1477.29     83.53 o 
  18   2   4       29.47       34.64     36.23 o 
  20   2   4      313.72      276.52     50.62 o 
  22   2   4       96.88      164.11     41.84 o 
  24   2   4      100.48      179.68     43.90 o 
  26   2   4       87.07       87.16     57.16 o 
  28   2   4      251.56      268.55     67.89 o 
 -29   3   4       57.68       72.79     67.15 o 
 -27   3   4       79.94       91.97     67.27 o 
 -25   3   4      176.37      318.94    103.96 o 
 -23   3   4        5.96       -2.16     55.64 o 
 -21   3   4      285.76      396.15     68.83 o 
 -19   3   4       60.35      136.82     65.04 o 
 -17   3   4      635.77      533.35     70.62 o 
 -15   3   4       19.49       62.68     40.67 o 
 -13   3   4      359.42      282.82     40.29 o 
 -11   3   4      489.62      631.67     67.22 o 
  -9   3   4     1989.34     1894.90     79.94 o 
  -7   3   4     1697.06     1768.46     78.69 o 
  -5   3   4        9.31       68.96     32.32 o 
  -3   3   4     6024.52     6196.28    961.03 o 
  -1   3   4       83.99      143.00     34.69 o 
   1   3   4     6567.15     7108.16    271.24 o 
   3   3   4     1217.98     1156.81     69.24 o 
   5   3   4      371.73      289.21     43.08 o 
   7   3   4      424.69      479.69     38.99 o 
   9   3   4       96.66      121.46     26.31 o 
  11   3   4      236.54      278.21     43.01 o 
  13   3   4      251.07      206.02     38.54 o 
  15   3   4      675.25      832.33     66.15 o 
  17   3   4      132.41      137.74     39.99 o 
  19   3   4     1990.50     2214.58    107.66 o 
  21   3   4       71.34       67.47     36.58 o 
  23   3   4     1150.33     1296.86     87.78 o 
  25   3   4        4.38       73.21     62.89 o 
  27   3   4        5.17       -2.16     70.19 o 
  29   3   4      175.95      281.63    110.57 o 
 -30   4   4       44.26       81.21     75.97 o 
 -28   4   4       38.96       -5.09     60.06 o 
 -26   4   4       65.78       82.45     62.82 o 
 -24   4   4      210.95      414.63     91.56 o 
 -22   4   4      256.40      365.64     77.52 o 
 -20   4   4      203.15      164.24     53.85 o 
 -18   4   4       63.02      126.37     49.07 o 
 -16   4   4      213.37      264.31     67.71 o 
 -14   4   4      219.54      235.30     46.07 o 
 -12   4   4      115.76      101.40     43.84 o 
 -10   4   4      882.51      833.55     57.79 o 
  -8   4   4       14.87       48.04     33.30 o 
  -6   4   4       78.58      111.41     34.18 o 
  -4   4   4     2203.12     1893.10     72.55 o 
  -2   4   4       72.68      111.71     38.88 o 
   0   4   4      759.83      876.13     85.71 o 
   2   4   4       89.92      106.83     35.79 o 
   4   4   4     1053.26     1138.23    114.12 o 
   6   4   4      664.57      556.23     47.44 o 
   8   4   4     1094.58     1126.48     58.73 o 
  10   4   4      237.27      275.26     34.36 o 
  12   4   4        4.97       11.66     30.74 o 
  14   4   4       22.45       46.84     42.86 o 
  16   4   4     1376.87     1407.26     82.52 o 
  18   4   4       31.40       46.86     36.83 o 
  20   4   4      162.40      165.94     50.17 o 
  22   4   4        0.95       19.77     42.98 o 
  24   4   4       37.22       -0.13     63.29 o 
  26   4   4       48.61       33.29     60.44 o 
  28   4   4        0.67        0.55     80.48 o 
 -29   5   4        0.01       11.13     78.18 o 
 -27   5   4       32.85       63.27     60.81 o 
 -25   5   4       10.20       33.63     53.31 o 
 -23   5   4      626.37      505.39    114.74 o 
 -21   5   4      507.68      459.69     87.23 o 
 -19   5   4      186.57      202.08    132.12 o 
 -17   5   4     1169.06     1188.44    116.37 o 
 -15   5   4      166.43      203.06     42.84 o 
 -13   5   4      167.08      345.17     76.48 o 
 -11   5   4     1099.74     1379.48    214.88 o 
  -9   5   4      556.69      523.78     66.42 o 
  -7   5   4     1373.28     1404.64     82.30 o 
  -5   5   4      270.89      305.32     40.45 o 
  -3   5   4       91.62      313.54     65.71 o 
  -1   5   4      177.94      132.59     36.95 o 
   1   5   4     3755.99     4339.53    138.31 o 
   3   5   4      994.81     1183.21     72.67 o 
   5   5   4      344.78      473.41     46.69 o 
   7   5   4     2057.83     2042.49    117.00 o 
   9   5   4      713.16      534.14     89.91 o 
  11   5   4     1094.28     1050.95     84.75 o 
  13   5   4     1433.54     1587.30    125.98 o 
  15   5   4     1396.38     1450.57    172.92 o 
  17   5   4     1103.88     1382.29    144.64 o 
  19   5   4        7.21       46.54     60.57 o 
  21   5   4       19.28      184.01     74.75 o 
  23   5   4       71.04       81.80     65.14 o 
  25   5   4      108.77      137.69     98.05 o 
  27   5   4      254.26      341.64    167.59 o 
 -28   6   4        7.76       -2.20     69.96 o 
 -26   6   4        0.16       46.44     73.75 o 
 -24   6   4       65.36       85.02     70.13 o 
 -22   6   4     1118.97     1128.22    116.72 o 
 -20   6   4       21.19       65.10    102.57 o 
 -18   6   4       16.00       43.66     34.98 o 
 -16   6   4      692.25      618.97    115.57 o 
 -14   6   4      269.71      237.95     44.22 o 
 -12   6   4       49.34      178.75    106.39 o 
 -10   6   4      228.94      246.36     46.28 o 
  -8   6   4     2384.61     2692.29    144.53 o 
  -6   6   4       17.76       80.88     38.14 o 
  -4   6   4     1414.73     1335.68     63.91 o 
  -2   6   4        9.44       14.92     23.45 o 
   0   6   4      126.42      118.39     34.65 o 
   2   6   4      807.82      890.11     70.70 o 
   4   6   4     1791.23     1798.15    103.72 o 
   6   6   4       97.19      176.72     40.85 o 
   8   6   4      738.08      791.92     59.89 o 
  10   6   4     3452.86     3607.47    168.28 o 
  12   6   4      190.92      265.56     46.16 o 
  14   6   4     3399.27     3235.66    351.41 o 
  16   6   4       22.18      179.55     55.64 o 
  18   6   4     1983.05     1955.28    168.29 o 
  20   6   4      104.10      170.17     81.67 o 
  22   6   4       12.52        6.54     41.54 o 
  24   6   4      205.40      255.62     85.03 o 
  26   6   4       73.35      145.99     76.85 o 
 -27   7   4        5.68       -6.17     59.42 o 
 -25   7   4      177.85      223.70     75.84 o 
 -23   7   4       11.40       40.22     59.76 o 
 -21   7   4      480.16      628.87     91.88 o 
 -19   7   4        4.01       24.32     34.42 o 
 -17   7   4      409.88      406.36     50.28 o 
 -15   7   4      495.87      419.90     48.09 o 
 -13   7   4       31.17       98.91     46.92 o 
 -11   7   4       96.56      149.78     43.40 o 
  -9   7   4        1.80      -18.64     53.46 o 
  -7   7   4        1.25       30.84     29.79 o 
  -5   7   4      454.34      448.10     56.13 o 
  -3   7   4       19.04       73.63     39.71 o 
  -1   7   4       85.29       69.76     36.28 o 
   1   7   4       23.47       43.08     31.67 o 
   3   7   4      252.42      227.74     44.34 o 
   5   7   4      225.84      205.00     38.59 o 
   7   7   4      920.92      881.78     65.84 o 
   9   7   4      363.14      322.59     58.92 o 
  11   7   4      650.18      694.50     59.49 o 
  13   7   4      281.54      263.78     63.05 o 
  15   7   4      894.64      878.13     88.36 o 
  17   7   4        7.16       56.30     50.40 o 
  19   7   4      285.26      332.85     65.62 o 
  21   7   4       30.76       52.99     69.30 o 
  23   7   4       56.79       46.53     60.47 o 
  25   7   4       74.84      155.49     74.33 o 
 -26   8   4       77.68       90.98     54.06 o 
 -24   8   4        0.31       11.19     50.14 o 
 -22   8   4      264.29      292.83     68.27 o 
 -20   8   4      218.41      264.98     59.53 o 
 -18   8   4       32.97       15.83     30.27 o 
 -16   8   4        3.99       70.03     41.61 o 
 -14   8   4       75.07       67.92     57.09 o 
 -12   8   4       10.52      124.28     70.93 o 
 -10   8   4       50.88        7.93     53.45 o 
  -8   8   4     3079.75     3202.71    219.20 o 
  -6   8   4       57.74       75.19     39.85 o 
  -4   8   4      279.85      420.06     60.48 o 
  -2   8   4     1351.39     1669.81    102.81 o 
   0   8   4     1872.31     1914.79    105.43 o 
   2   8   4     1516.97     1749.60     98.83 o 
   4   8   4        2.05       51.13     36.68 o 
   6   8   4        0.22       43.92     32.14 o 
   8   8   4      271.43      247.41     49.24 o 
  10   8   4      109.08      128.95     42.61 o 
  12   8   4        2.16        3.34     29.09 o 
  14   8   4      694.22      845.72     84.63 o 
  16   8   4       91.39      155.18     70.01 o 
  18   8   4      230.27      272.51     55.62 o 
  20   8   4      224.84      294.55     62.72 o 
  22   8   4      234.33      288.52     85.31 o 
  24   8   4      286.28      325.02     91.18 o 
 -25   9   4       22.46       37.31     42.37 o 
 -23   9   4       26.52       23.08     47.48 o 
 -21   9   4       22.30       47.02     43.22 o 
 -19   9   4       60.80       54.02     46.40 o 
 -17   9   4      186.82      123.15     50.34 o 
 -15   9   4        5.29       31.66     45.68 o 
 -13   9   4      993.37     1136.84    120.17 o 
 -11   9   4      165.63      196.36     72.06 o 
  -9   9   4      141.29      158.93     58.71 o 
  -7   9   4       21.58      113.87     48.06 o 
  -5   9   4      148.58      170.28     50.30 o 
  -3   9   4      499.47      551.10     65.75 o 
  -1   9   4      118.79      154.13     46.91 o 
   1   9   4       85.28       95.12     42.88 o 
   3   9   4       13.66       34.39     42.63 o 
   5   9   4     1957.96     2169.02    115.44 o 
   7   9   4      211.56      216.54     43.99 o 
   9   9   4      232.82      282.66     48.49 o 
  11   9   4      146.21      164.73     45.59 o 
  13   9   4      250.10      205.20     54.94 o 
  15   9   4      161.72      147.33     57.15 o 
  17   9   4       48.25       87.96     51.02 o 
  19   9   4       47.52       23.37     58.94 o 
  21   9   4        2.13        9.22     63.27 o 
  23   9   4       97.17      283.84    101.32 o 
 -24  10   4       63.77       71.87     73.29 o 
 -22  10   4       13.66       13.62     48.72 o 
 -20  10   4       10.49       58.03     47.46 o 
 -18  10   4        2.17       11.86     46.73 o 
 -16  10   4       80.27      100.09     56.51 o 
 -14  10   4       24.21       73.96     74.11 o 
 -12  10   4      866.63     1290.63    134.24 o 
 -10  10   4        0.44       27.82     69.89 o 
  -8  10   4       95.54      136.15     60.57 o 
  -6  10   4      527.36      511.04     66.81 o 
  -4  10   4      137.51      171.61     55.71 o 
  -2  10   4      472.27      524.46     65.38 o 
   0  10   4        8.17       55.56     44.94 o 
   2  10   4      128.29       58.41     45.20 o 
   4  10   4      194.47      173.40     50.34 o 
   6  10   4     1389.55     1691.82     95.98 o 
   8  10   4      249.48      317.55     52.54 o 
  10  10   4       79.43       80.41     38.87 o 
  12  10   4       42.37       43.89     38.90 o 
  14  10   4       97.33      102.31     47.37 o 
  16  10   4       72.15       66.10     47.64 o 
  18  10   4       34.12       52.18     53.45 o 
  20  10   4       22.74       27.62     70.96 o 
  22  10   4       51.45       17.02     71.63 o 
 -23  11   4       15.73       17.62     56.60 o 
 -21  11   4      164.42      189.72     61.66 o 
 -19  11   4        5.20       46.85     44.93 o 
 -17  11   4      599.40      629.92     76.30 o 
 -15  11   4        7.64       32.57     43.02 o 
 -13  11   4        3.73       78.03     79.88 o 
 -11  11   4      159.43      268.89     71.53 o 
  -9  11   4        0.21      -20.99     71.48 o 
  -7  11   4       15.84      -20.77     56.82 o 
  -5  11   4     1192.08     1374.55    104.41 o 
  -3  11   4     1697.84     1757.13    151.80 o 
  -1  11   4      460.85      575.92    117.16 o 
   1  11   4       50.26       30.47     41.89 o 
   3  11   4       93.36      129.59     56.79 o 
   5  11   4       85.90      157.77     57.52 o 
   7  11   4      178.06      261.81     53.31 o 
   9  11   4     1701.35     1874.65    107.91 o 
  11  11   4      493.91      596.49     69.24 o 
  13  11   4       31.94       76.99     49.16 o 
  15  11   4      493.38      627.49     84.28 o 
  17  11   4      279.25      338.69     72.90 o 
  19  11   4        3.63       34.77     66.38 o 
  21  11   4       25.76       18.91     94.92 o 
 -20  12   4        5.90       16.24     51.83 o 
 -18  12   4       19.44       34.60     51.30 o 
 -16  12   4        4.87      -12.45     49.53 o 
 -14  12   4      124.34      184.38     86.82 o 
 -12  12   4       12.62       31.89     66.65 o 
 -10  12   4       29.66       28.19     53.85 o 
  -8  12   4      212.01      271.72     81.76 o 
  -6  12   4       48.65      169.28     74.72 o 
  -4  12   4      226.89      240.07     62.70 o 
  -2  12   4        4.39       80.42     50.54 o 
   0  12   4       13.36       -3.37     39.50 o 
   2  12   4      189.08      262.40     59.45 o 
   4  12   4      244.93      251.56     57.36 o 
   6  12   4       52.69       18.49     66.61 o 
   8  12   4       78.82       79.79     48.49 o 
  10  12   4       17.63       35.68     44.18 o 
  12  12   4       27.21       52.66     48.35 o 
  14  12   4       24.00       26.30     64.65 o 
  16  12   4       35.97       94.43     61.98 o 
  18  12   4        1.17       15.77     61.21 o 
 -17  13   4      115.76      165.79     66.27 o 
 -15  13   4       16.05        3.81     50.94 o 
 -13  13   4        7.86       30.17     58.76 o 
 -11  13   4       81.33       69.24     71.66 o 
  -9  13   4        5.30       18.38     67.60 o 
  -7  13   4        1.60      -17.92     59.80 o 
  -5  13   4       45.15       42.83     67.80 o 
  -3  13   4     1135.26     1484.39    116.01 o 
  -1  13   4       46.03       85.08     55.86 o 
   1  13   4        4.80       74.50     51.06 o 
   3  13   4       69.16       68.71     47.98 o 
   5  13   4        6.83        3.93     56.67 o 
   7  13   4      168.75      198.08     63.45 o 
   9  13   4       87.23       79.31     44.94 o 
  11  13   4      120.44      103.02     49.43 o 
  13  13   4       34.82       25.35     50.12 o 
  15  13   4       79.81       95.21     61.79 o 
  17  13   4      155.30       76.80     93.67 o 
 -14  14   4       12.96       51.57     71.51 o 
 -12  14   4      133.94       95.07     85.98 o 
 -10  14   4        1.64       20.86     65.60 o 
  -8  14   4       41.14       28.89     75.80 o 
  -6  14   4        0.65        0.32     64.84 o 
  -4  14   4       91.02      150.27     68.00 o 
  -2  14   4        0.06      -32.15     49.36 o 
   0  14   4        3.76       -8.49     50.50 o 
   2  14   4      218.70      184.68     64.17 o 
   4  14   4      137.82      163.31     65.22 o 
   6  14   4      205.95      217.08     65.59 o 
   8  14   4       24.06       11.38     53.76 o 
  10  14   4       56.28      104.47     67.56 o 
  12  14   4       48.95       52.85     62.69 o 
  14  14   4       54.27      -17.42     56.31 o 
 -11  15   4       48.67       -8.78     73.58 o 
  -9  15   4        4.89       65.42     95.96 o 
  -7  15   4        0.23       51.01     76.53 o 
  -5  15   4       14.63       27.72     76.00 o 
  -3  15   4        3.38        4.94     64.83 o 
  -1  15   4       21.84      -15.12     48.44 o 
   1  15   4        0.03        7.61     49.43 o 
   3  15   4       23.10      -19.44     47.14 o 
   5  15   4        5.39        8.59     76.44 o 
   7  15   4       88.52      105.85     54.71 o 
   9  15   4        2.20       25.48     49.56 o 
  -2  16   4        8.08       53.13     69.58 o 
   0  16   4        0.01      -47.22     54.61 o 
   2  16   4       10.70       12.43     61.54 o 
 -29   1   5       30.54        2.51     61.16 o 
 -27   1   5       17.78       55.95     55.91 o 
 -25   1   5       71.78       66.58     61.68 o 
 -23   1   5       39.60      158.40     70.29 o 
 -21   1   5       16.25       91.62     90.75 o 
 -19   1   5      677.80      634.01     84.79 o 
 -17   1   5      522.64      496.85     70.53 o 
 -15   1   5       21.18       71.26     45.78 o 
 -13   1   5        0.85      150.01     35.48 o 
 -11   1   5      304.06      250.69     44.16 o 
  -9   1   5        0.88       10.80     27.38 o 
  -7   1   5      102.99       81.85     49.37 o 
  -5   1   5       72.16       52.30     34.47 o 
  -3   1   5     1687.63     1669.06    114.25 o 
  -1   1   5       33.85        1.27     33.85 o 
   1   1   5       95.32      151.40     49.72 o 
   3   1   5        1.55       19.80     30.76 o 
   5   1   5       49.27       32.64     29.27 o 
   7   1   5      425.64      381.70     60.50 o 
   9   1   5       63.87       55.05     31.81 o 
  11   1   5     2102.13     2601.71    124.36 o 
  13   1   5       55.91       37.49     32.88 o 
  15   1   5      700.37      790.63     74.37 o 
  17   1   5       36.25      108.27     43.01 o 
  19   1   5      922.54     1070.28     83.64 o 
  21   1   5      672.10      669.98     71.25 o 
  23   1   5        3.36       15.31     40.67 o 
  25   1   5        0.23       49.40     50.46 o 
  27   1   5       31.39       18.92     51.66 o 
 -28   2   5       79.37      116.59     68.22 o 
 -26   2   5        0.70       26.04     48.99 o 
 -24   2   5       33.74       17.99     55.30 o 
 -22   2   5       37.16       22.25     57.53 o 
 -20   2   5      255.65      248.50     91.79 o 
 -18   2   5      151.04      128.45     53.71 o 
 -16   2   5       85.05       69.67     44.59 o 
 -14   2   5        0.38      -36.55     24.37 o 
 -12   2   5       43.87       61.42     31.96 o 
 -10   2   5     1152.12     1007.79     58.70 o 
  -8   2   5       62.81       51.22     29.41 o 
  -6   2   5     1164.89     1107.00     89.16 o 
  -4   2   5     1184.54     1062.15     85.22 o 
  -2   2   5     1524.36     1386.60     98.87 o 
   0   2   5        1.69       30.30     37.36 o 
   2   2   5      920.93     1114.39     78.10 o 
   4   2   5      238.83      290.51     45.08 o 
   6   2   5      958.45      856.55     63.31 o 
   8   2   5      124.69      164.50     44.56 o 
  10   2   5      354.88      398.12     53.31 o 
  12   2   5       14.47        6.61     33.68 o 
  14   2   5       10.84       32.40     36.44 o 
  16   2   5      111.39      137.87     44.61 o 
  18   2   5      113.47      212.63     50.68 o 
  20   2   5       18.20       65.07     41.78 o 
  22   2   5      144.68      120.86     48.70 o 
  24   2   5      431.10      584.76     87.78 o 
  26   2   5       27.74       57.38     57.89 o 
 -27   3   5      128.92      125.56     67.58 o 
 -25   3   5       24.99       51.99     69.14 o 
 -23   3   5        1.18        6.75     74.06 o 
 -21   3   5       48.49       53.20     92.49 o 
 -19   3   5       29.12       20.51     42.77 o 
 -17   3   5      166.50      142.40     55.04 o 
 -15   3   5       97.68       59.15     31.96 o 
 -13   3   5      100.53      129.68     46.96 o 
 -11   3   5      413.26      440.28     59.44 o 
  -9   3   5      351.77      356.03     45.73 o 
  -7   3   5      253.90      218.46     36.41 o 
  -5   3   5      677.99      650.89     74.50 o 
  -3   3   5     1546.62     1631.64    108.42 o 
  -1   3   5     1040.26      994.13     76.28 o 
   1   3   5      714.20      756.34     89.22 o 
   3   3   5        1.95        9.91     28.92 o 
   5   3   5       12.17        6.05     33.22 o 
   7   3   5        4.62        4.47     35.22 o 
   9   3   5      105.32      114.00     38.18 o 
  11   3   5      313.94      270.41     47.19 o 
  13   3   5       79.58      112.99     39.41 o 
  15   3   5        9.86       42.50     37.64 o 
  17   3   5       48.59       67.58     47.76 o 
  19   3   5       72.90       17.19     55.65 o 
  21   3   5        0.20       16.74     49.73 o 
  23   3   5       27.74       42.57     53.51 o 
  25   3   5       13.48      -20.27     43.70 o 
 -28   4   5        0.36       53.41     70.48 o 
 -26   4   5        3.45       65.95     64.47 o 
 -24   4   5        2.18        2.56     46.59 o 
 -22   4   5      107.87      122.80     56.46 o 
 -20   4   5        0.00      -40.40     42.57 o 
 -18   4   5       30.83       46.02     41.72 o 
 -16   4   5        3.42       60.28     36.51 o 
 -14   4   5      273.01      330.43     62.58 o 
 -12   4   5      245.30      314.95     57.76 o 
 -10   4   5      162.31      226.10    118.64 o 
  -8   4   5      600.43      651.78     57.86 o 
  -6   4   5        7.45      -13.13     25.24 o 
  -4   4   5      125.15      142.83     34.18 o 
  -2   4   5      254.24      271.80     46.77 o 
   0   4   5       76.25       77.34     37.32 o 
   2   4   5      730.89      756.46    104.27 o 
   4   4   5       41.24       37.48     28.05 o 
   6   4   5     1125.65     1116.32     94.79 o 
   8   4   5      720.24      952.03    144.64 o 
  10   4   5      452.38      565.84     70.53 o 
  12   4   5        4.34       21.12     39.44 o 
  14   4   5      519.15      640.52     79.52 o 
  16   4   5      213.99      324.92     74.78 o 
  18   4   5       20.11       24.58     48.67 o 
  20   4   5       78.29      102.00     62.67 o 
  22   4   5       31.99       93.02     52.89 o 
  24   4   5      366.70      422.32     80.99 o 
  26   4   5       59.62       84.56     71.39 o 
 -27   5   5       10.84      -23.44     60.08 o 
 -25   5   5      265.78      244.43     70.88 o 
 -23   5   5      291.01      326.56    122.04 o 
 -21   5   5      179.09      198.43     86.23 o 
 -19   5   5       41.91      142.21     65.40 o 
 -17   5   5      233.68      539.45     74.12 o 
 -15   5   5       77.28      171.77     41.83 o 
 -13   5   5       11.78       25.24     39.80 o 
 -11   5   5      193.14      187.91     52.09 o 
  -9   5   5       17.28       61.14     60.96 o 
  -7   5   5      272.72      210.66     34.92 o 
  -5   5   5       65.91       51.70     33.39 o 
  -3   5   5      535.64      632.52     51.30 o 
  -1   5   5       87.17       31.28     32.83 o 
   1   5   5      124.46      121.42     36.05 o 
   3   5   5      138.24       96.73     35.19 o 
   5   5   5        1.69        0.17     30.65 o 
   7   5   5     1222.23     1141.01    126.90 o 
   9   5   5       41.67       22.08     35.42 o 
  11   5   5      145.48      113.93     48.63 o 
  13   5   5      382.81      340.26     62.09 o 
  15   5   5     2376.22     2312.73    349.80 o 
  17   5   5      445.43      448.61     85.54 o 
  19   5   5        2.20       48.12     78.56 o 
  21   5   5       56.49      138.66     87.38 o 
  23   5   5       10.95       47.72     40.85 o 
  25   5   5        3.32       58.20     75.37 o 
 -26   6   5        0.26       35.33     56.12 o 
 -24   6   5      232.67      196.65     62.37 o 
 -22   6   5       38.51       25.50     53.97 o 
 -20   6   5        0.42       50.95     59.15 o 
 -18   6   5       25.55      113.46     43.66 o 
 -16   6   5      201.25      337.17     54.94 o 
 -14   6   5       86.03      148.81     57.64 o 
 -12   6   5       44.29       43.14     41.96 o 
 -10   6   5        4.05      -16.92     35.09 o 
  -8   6   5      427.51      508.93     51.04 o 
  -6   6   5      139.83       73.75     35.46 o 
  -4   6   5       11.17       -3.39     30.97 o 
  -2   6   5        2.95      -17.39     32.55 o 
   0   6   5       74.25       57.17     35.16 o 
   2   6   5      226.07      262.41     57.42 o 
   4   6   5       95.51       49.29     34.92 o 
   6   6   5        4.06      -46.84     31.23 o 
   8   6   5      215.77      217.18     45.54 o 
  10   6   5      147.97       70.73     48.21 o 
  12   6   5       15.00       22.19     43.01 o 
  14   6   5      662.24      685.84     80.12 o 
  16   6   5     1128.15      996.95     92.96 o 
  18   6   5        6.47       15.06     53.38 o 
  20   6   5       96.59      107.87     50.76 o 
  22   6   5        3.92       35.24     65.18 o 
  24   6   5       10.29       -0.18     76.66 o 
 -25   7   5      131.59       39.43     49.88 o 
 -23   7   5       56.99       59.35     51.86 o 
 -21   7   5      501.47      596.71    153.33 o 
 -19   7   5       12.20       39.27     41.63 o 
 -17   7   5       50.78      230.94     45.74 o 
 -15   7   5       50.67       75.73     40.26 o 
 -13   7   5        0.10       -1.74     54.73 o 
 -11   7   5      358.74      296.80    152.64 o 
  -9   7   5        2.05       12.29     51.24 o 
  -7   7   5       58.18       68.46     42.02 o 
  -5   7   5      211.75      233.01     51.48 o 
  -3   7   5      794.68      967.62    157.76 o 
  -1   7   5      132.17      137.94     40.95 o 
   1   7   5      621.36      623.52     81.24 o 
   3   7   5       71.03       35.03     35.62 o 
   5   7   5        6.01       -0.15     33.41 o 
   7   7   5        7.03       16.58     42.66 o 
   9   7   5       39.54       -5.63     31.18 o 
  11   7   5       46.28       12.07     39.52 o 
  13   7   5        0.50       39.63     42.95 o 
  15   7   5     1688.96     1675.95    188.48 o 
  17   7   5      138.00      132.76     52.04 o 
  19   7   5        4.26      -10.91     37.89 o 
  21   7   5       72.40       65.56     43.95 o 
  23   7   5      167.92      132.38     93.04 o 
 -24   8   5      185.99      184.04     56.90 o 
 -22   8   5       22.70       11.41     43.15 o 
 -20   8   5      264.81      274.94     79.93 o 
 -18   8   5       48.29       43.05     43.27 o 
 -16   8   5       11.44       -7.78     41.34 o 
 -14   8   5      185.88      209.88     72.65 o 
 -12   8   5       50.06       58.58     62.77 o 
 -10   8   5      281.14      257.90     73.73 o 
  -8   8   5      107.25      119.87     54.34 o 
  -6   8   5        9.77       62.77     43.99 o 
  -4   8   5        3.30      -10.60     39.15 o 
  -2   8   5      776.66      973.78    122.98 o 
   0   8   5      267.06      249.32     50.46 o 
   2   8   5      128.15      108.14     43.73 o 
   4   8   5       92.43       52.56     35.58 o 
   6   8   5      331.54      445.19     61.89 o 
   8   8   5      249.98      240.34     47.53 o 
  10   8   5        0.60      -45.76     30.50 o 
  12   8   5      312.93      317.33     68.37 o 
  14   8   5        0.01       12.30     52.57 o 
  16   8   5      401.92      403.37     70.20 o 
  18   8   5      100.72      102.46     46.96 o 
  20   8   5       78.07       38.55     42.38 o 
  22   8   5        0.75      -14.81     48.06 o 
 -23   9   5       14.35      -19.87     60.95 o 
 -21   9   5       61.09       22.68     61.41 o 
 -19   9   5        8.08       39.25     46.60 o 
 -17   9   5        0.08       52.02     45.14 o 
 -15   9   5       44.66      -25.00     70.27 o 
 -13   9   5        0.23      -22.71     51.59 o 
 -11   9   5       39.97       62.50     78.23 o 
  -9   9   5      102.94      293.70     76.28 o 
  -7   9   5       80.15       63.88     54.91 o 
  -5   9   5        0.47      -31.02     40.03 o 
  -3   9   5       24.58       75.63     47.26 o 
  -1   9   5      799.07     1010.70     90.46 o 
   1   9   5       78.81       87.40     39.23 o 
   3   9   5      242.58      241.92     54.98 o 
   5   9   5      103.43       64.17     40.48 o 
   7   9   5      833.06      673.68     71.71 o 
   9   9   5      257.25      274.98     48.85 o 
  11   9   5       21.81      -27.56     45.01 o 
  13   9   5        6.09      -20.80     43.21 o 
  15   9   5       45.29       54.46     46.62 o 
  17   9   5       16.34      -26.06     58.99 o 
  19   9   5        0.70       25.68     51.68 o 
  21   9   5        1.16       -2.52     57.70 o 
 -22  10   5        0.58       55.56     58.59 o 
 -20  10   5       61.34       67.12     52.97 o 
 -18  10   5        0.12       -4.10     45.35 o 
 -16  10   5      372.25      486.69     96.56 o 
 -14  10   5        0.96      -18.36     73.43 o 
 -12  10   5        0.03       61.19     78.33 o 
 -10  10   5       76.44      190.50     67.94 o 
  -8  10   5        9.49      -18.13     74.13 o 
  -6  10   5       58.45       10.75     61.09 o 
  -4  10   5       98.23      143.06     51.65 o 
  -2  10   5      334.61      363.59     65.31 o 
   0  10   5       46.52       49.77     42.04 o 
   2  10   5      116.14       31.07     48.57 o 
   4  10   5        2.93        9.42     44.25 o 
   6  10   5       65.70       23.22     46.35 o 
   8  10   5      638.46      717.19     77.61 o 
  10  10   5      413.91      457.76     65.15 o 
  12  10   5       71.75       59.51     46.79 o 
  14  10   5      104.66      166.56     56.27 o 
  16  10   5      165.60      250.89     65.67 o 
  18  10   5        0.38       22.18     55.17 o 
  20  10   5      270.90      320.98     69.88 o 
 -19  11   5        9.05       52.67     47.58 o 
 -17  11   5       39.56       61.55     54.49 o 
 -15  11   5        4.70       18.33     80.13 o 
 -13  11   5       20.70       10.13     62.78 o 
 -11  11   5        2.36      -38.56     72.38 o 
  -9  11   5       11.40       22.02     60.27 o 
  -7  11   5       47.17      -30.08     65.24 o 
  -5  11   5      122.44      159.51     70.55 o 
  -3  11   5        5.53       11.94     51.78 o 
  -1  11   5      204.70      233.08     63.64 o 
   1  11   5       33.60       16.35     45.05 o 
   3  11   5       16.91       -6.64     47.78 o 
   5  11   5        0.72      -57.89     39.20 o 
   7  11   5        2.12       -4.86     39.81 o 
   9  11   5        0.31        2.80     48.65 o 
  11  11   5       25.09       13.43     49.18 o 
  13  11   5       30.48       27.67     49.77 o 
  15  11   5        4.91       -9.17     44.60 o 
  17  11   5        5.34       34.72     57.72 o 
 -18  12   5        0.55        1.19     41.50 o 
 -16  12   5      110.72      130.15     63.02 o 
 -14  12   5        6.35       58.12     65.13 o 
 -12  12   5        1.58        3.61     69.72 o 
 -10  12   5       30.99      -80.29     77.91 o 
  -8  12   5       17.67       -9.93     55.81 o 
  -6  12   5       49.54      -45.22     78.58 o 
  -4  12   5      267.62      427.16     97.12 o 
  -2  12   5      742.71      706.72     86.63 o 
   0  12   5        6.95        4.54     49.49 o 
   2  12   5       14.52      -10.17     48.64 o 
   4  12   5        2.55       -1.87     46.55 o 
   6  12   5       42.67       55.61     53.72 o 
   8  12   5      116.88      101.56     59.49 o 
  10  12   5      290.97      325.39     66.74 o 
  12  12   5       75.94      103.57     50.02 o 
  14  12   5       23.93       53.96     53.48 o 
  16  12   5       71.90       54.82     66.10 o 
 -15  13   5       51.79      164.01    102.92 o 
 -13  13   5        0.67        8.38     70.62 o 
 -11  13   5       85.24       85.92     89.71 o 
  -9  13   5        2.97       93.27     77.49 o 
  -7  13   5       21.08       -3.96     81.90 o 
  -5  13   5        0.10      -18.22     70.89 o 
  -3  13   5       49.67      -32.23     82.69 o 
  -1  13   5      171.57      260.80     67.55 o 
   1  13   5        6.05       -9.58     57.87 o 
   3  13   5        8.99       30.43     55.08 o 
   5  13   5        3.30        8.34     58.22 o 
   7  13   5      391.18      536.56     82.80 o 
   9  13   5       24.46       21.89     54.13 o 
  11  13   5       16.53       28.50     62.84 o 
  13  13   5        0.32       11.15     60.14 o 
 -10  14   5       20.75        7.78     82.67 o 
  -8  14   5        0.34      -74.57     62.89 o 
  -6  14   5       88.40      103.72     72.75 o 
  -4  14   5        6.13       -0.84     59.69 o 
  -2  14   5       51.32       29.48     70.87 o 
   0  14   5       11.75       57.71     68.58 o 
   2  14   5        3.61      -50.59     56.62 o 
   4  14   5       22.12       87.83     64.08 o 
   6  14   5       43.35       38.10     67.11 o 
   8  14   5       16.46      -32.77     50.52 o 
  -1  15   5        2.63       -6.71     91.75 o 
 -26   0   6        8.88      -18.08     86.92 o 
 -24   0   6       62.64       19.47     69.54 o 
 -22   0   6        0.74      -19.47     60.50 o 
 -20   0   6       17.08        5.56     52.85 o 
 -18   0   6      283.67      310.14     86.92 o 
 -16   0   6       28.43       52.85     55.63 o 
 -14   0   6      140.37      123.78     79.27 o 
 -12   0   6        9.80      -98.05     65.37 o 
 -10   0   6      106.43       43.11     51.46 o 
  -8   0   6        4.13      -11.82     43.11 o 
  -6   0   6     2710.27     1801.06    134.91 o 
  -4   0   6     1493.88     1472.84    166.20 o 
  -2   0   6     1051.94      691.22    119.61 o 
   0   0   6       61.44       38.94     63.28 o 
   2   0   6       28.14       30.60     69.54 o 
   4   0   6      366.30      251.73    100.14 o 
   6   0   6       16.48      121.69     79.97 o 
   8   0   6      544.20      705.12    149.51 o 
  10   0   6       90.39      110.14     70.06 o 
  12   0   6      960.48     1167.02    134.78 o 
  14   0   6     1003.05     1133.27    142.90 o 
  16   0   6        0.51       34.52     57.72 o 
  18   0   6       50.76       90.31     67.34 o 
  20   0   6      347.58      433.34    102.36 o 
  22   0   6       28.16       56.11     68.83 o 
  24   0   6       21.96        0.80     83.36 o 
 -25   1   6        3.77       -0.97     55.70 o 
 -23   1   6        1.28      -15.21     59.62 o 
 -21   1   6        0.37        9.16     41.29 o 
 -19   1   6       13.37      -13.22     34.54 o 
 -17   1   6       43.27       55.22     47.90 o 
 -15   1   6        0.21      -36.35     35.48 o 
 -13   1   6       15.97       13.95     34.54 o 
 -11   1   6       62.22       27.87     34.65 o 
  -9   1   6      107.35      100.98     30.56 o 
  -7   1   6        0.01      -48.75     40.69 o 
  -5   1   6      118.50      115.62     48.96 o 
  -3   1   6      509.19      260.52     50.50 o 
  -1   1   6      292.81      258.76     76.63 o 
   1   1   6        6.02      -11.39     56.00 o 
   3   1   6      394.92      505.54     81.29 o 
   5   1   6      721.06      904.15    126.56 o 
   7   1   6        6.30       13.33     55.37 o 
   9   1   6      189.54      191.83     77.67 o 
  11   1   6      203.29      249.53     58.72 o 
  13   1   6      500.11      637.95     72.16 o 
  15   1   6      130.50      125.75     51.85 o 
  17   1   6       27.17       35.54     38.81 o 
  19   1   6        0.01        7.26     41.77 o 
  21   1   6      108.79      180.30     54.96 o 
  23   1   6       87.15      143.04     61.29 o 
 -26   2   6        0.09       -0.04     51.86 o 
 -24   2   6       14.14       -3.52     52.61 o 
 -22   2   6        0.99       16.07     58.36 o 
 -20   2   6        0.18       26.79     48.37 o 
 -18   2   6       65.41       23.64     43.09 o 
 -16   2   6       13.06        4.03     36.79 o 
 -14   2   6       38.10       17.09     40.88 o 
 -12   2   6        0.90        5.41     29.45 o 
 -10   2   6       28.73       14.45     33.79 o 
  -8   2   6      121.27      110.43     37.16 o 
  -6   2   6      687.51      671.19     98.75 o 
  -4   2   6      556.38      489.26     71.75 o 
  -2   2   6      511.15      628.64     75.88 o 
   0   2   6       38.89       -0.99     29.70 o 
   2   2   6       37.99       -2.79     38.35 o 
   4   2   6       94.28       64.67     53.57 o 
   6   2   6        3.29      -10.71     50.68 o 
   8   2   6      599.08      670.31     96.07 o 
  10   2   6       60.72       51.73     48.98 o 
  12   2   6       20.25       20.94     38.85 o 
  14   2   6       91.81      127.30     46.16 o 
  16   2   6        0.98       30.92     50.35 o 
  18   2   6       54.84      115.05     61.31 o 
  20   2   6        0.11      -16.04     53.63 o 
  22   2   6       10.92       50.11     61.07 o 
  24   2   6        9.12       15.78     65.87 o 
 -25   3   6        0.28        2.82     63.61 o 
 -23   3   6       41.01       39.13     47.08 o 
 -21   3   6        0.11       -2.51     41.18 o 
 -19   3   6       96.16       90.88     62.59 o 
 -17   3   6        1.80       -4.56     40.91 o 
 -15   3   6       28.69       65.66     52.77 o 
 -13   3   6        8.75       45.83     33.64 o 
 -11   3   6       37.61        8.64     29.98 o 
  -9   3   6       61.79       76.08     32.88 o 
  -7   3   6        0.46       -4.44     33.92 o 
  -5   3   6        9.75       21.34     47.52 o 
  -3   3   6      117.28      247.33     66.16 o 
  -1   3   6     1030.98     1117.62    219.11 o 
   1   3   6      128.13      132.62     48.40 o 
   3   3   6       49.27       30.81     30.63 o 
   5   3   6      178.55      178.58     59.44 o 
   7   3   6        1.85        6.87     53.00 o 
   9   3   6      178.74      179.94     55.41 o 
  11   3   6       69.05       28.87     48.98 o 
  13   3   6        4.82      100.00     77.50 o 
  15   3   6       21.05      221.16     90.47 o 
  17   3   6       10.93       -2.47     48.66 o 
  19   3   6       10.90       32.43     52.09 o 
  21   3   6       84.05      101.11     63.06 o 
  23   3   6        0.62      -13.00     57.56 o 
 -24   4   6       38.41      108.20     53.64 o 
 -22   4   6       19.37       28.69     53.45 o 
 -20   4   6        0.04      -37.69     41.87 o 
 -18   4   6        2.64       -1.85     42.42 o 
 -16   4   6       11.34        4.81     41.26 o 
 -14   4   6        1.10       45.45     39.15 o 
 -12   4   6       94.89       91.08     51.73 o 
 -10   4   6       75.35       76.59     43.91 o 
  -8   4   6       65.93       45.76     35.98 o 
  -6   4   6        0.34       42.42     30.93 o 
  -4   4   6      107.37       95.81     39.15 o 
  -2   4   6        1.50      -15.70     30.09 o 
   0   4   6        5.30        9.03     30.71 o 
   2   4   6       30.41       65.37     33.16 o 
   4   4   6      767.34      740.14    150.55 o 
   6   4   6      112.35       50.59     47.78 o 
   8   4   6        5.45      -45.81     46.94 o 
  10   4   6       14.31        7.65     51.63 o 
  12   4   6      769.69      856.43     97.21 o 
  14   4   6      726.03     1187.98    126.15 o 
  16   4   6       33.13       78.85     55.71 o 
  18   4   6        1.84      -51.27     47.14 o 
  20   4   6       49.57       50.45     57.01 o 
  22   4   6       38.65       58.13     68.52 o 
 -25   5   6       26.37       51.95     53.05 o 
 -23   5   6       52.37      137.68     85.53 o 
 -21   5   6       33.39       26.84     54.24 o 
 -19   5   6      111.88      117.58     61.41 o 
 -17   5   6        8.62       -7.67     42.89 o 
 -15   5   6        1.41       46.90     37.96 o 
 -13   5   6       22.47      122.33     53.21 o 
 -11   5   6        5.89       46.37     61.89 o 
  -9   5   6       35.94       -6.45     38.16 o 
  -7   5   6        0.20       46.71     45.08 o 
  -5   5   6      214.44      205.83     50.27 o 
  -3   5   6        0.24      -30.55     34.79 o 
  -1   5   6      283.21      224.24     64.67 o 
   1   5   6        0.00       18.35     32.76 o 
   3   5   6      310.24      267.35     51.11 o 
   5   5   6        3.05       62.77     49.86 o 
   7   5   6       23.05       49.05     49.93 o 
   9   5   6       26.32       13.64     52.10 o 
  11   5   6      198.55      229.94     58.68 o 
  13   5   6      924.24     1026.58    134.52 o 
  15   5   6      120.40      187.27     59.13 o 
  17   5   6        6.82       30.50     40.30 o 
  19   5   6        8.77      -38.27     40.52 o 
  21   5   6       14.25       -2.36     44.59 o 
 -24   6   6       75.22       40.33    111.61 o 
 -22   6   6       20.01       49.38     55.78 o 
 -20   6   6        5.30       -9.36     54.82 o 
 -18   6   6        0.98        2.71     42.30 o 
 -16   6   6       20.65       53.84     47.27 o 
 -14   6   6        9.50       46.57     50.33 o 
 -12   6   6        0.05       65.06     56.43 o 
 -10   6   6      756.39      978.04    206.53 o 
  -8   6   6       66.87       77.89     64.80 o 
  -6   6   6       30.80       80.99     43.22 o 
  -4   6   6        0.59      -24.37     43.73 o 
  -2   6   6        0.28      -24.93     33.21 o 
   0   6   6        1.78       -4.61     36.70 o 
   2   6   6       49.60       24.56     39.01 o 
   4   6   6       89.33      180.96     47.27 o 
   6   6   6       16.56      -30.09     39.60 o 
   8   6   6      335.54      219.74     81.71 o 
  10   6   6       22.02      -10.09     36.16 o 
  12   6   6       83.05       49.66     48.36 o 
  14   6   6       24.69       91.30     52.27 o 
  16   6   6      244.63      238.22     70.25 o 
  18   6   6       11.81        3.34     49.08 o 
  20   6   6       19.87        8.65     50.74 o 
 -23   7   6       39.06       73.51     69.14 o 
 -21   7   6        2.94       83.71     72.32 o 
 -19   7   6        0.75      -27.73     54.05 o 
 -17   7   6        1.55       21.45     37.59 o 
 -15   7   6        0.53      102.12     74.22 o 
 -13   7   6       53.07       20.98     60.71 o 
 -11   7   6       95.42       86.39     54.06 o 
  -9   7   6      322.82      389.75    110.22 o 
  -7   7   6       24.24       -1.33     53.38 o 
  -5   7   6       10.19       50.67     52.92 o 
  -3   7   6        0.48      -13.68     37.68 o 
  -1   7   6      135.33      105.79     41.91 o 
   1   7   6        0.98      -40.83     36.87 o 
   3   7   6        7.73       51.12     39.18 o 
   5   7   6      339.37      315.00     56.89 o 
   7   7   6      125.19      129.50     67.02 o 
   9   7   6       63.50       13.26     44.89 o 
  11   7   6        1.53      -25.87     41.21 o 
  13   7   6      267.92      294.60     68.07 o 
  15   7   6        3.64       19.59     42.20 o 
  17   7   6       20.28       -0.58     50.75 o 
  19   7   6        0.52       -4.54     40.23 o 
 -22   8   6       33.35        6.72     54.51 o 
 -20   8   6        1.15      -78.70     96.66 o 
 -18   8   6       22.73       35.23     69.71 o 
 -16   8   6       22.88       76.56     42.89 o 
 -14   8   6        2.09       23.39     72.57 o 
 -12   8   6        0.09       22.55     73.01 o 
 -10   8   6       47.27       48.49     58.24 o 
  -8   8   6        0.13      -70.88     65.28 o 
  -6   8   6        0.61       -5.73     56.28 o 
  -4   8   6        0.20       66.16     44.18 o 
  -2   8   6      277.28      256.86     59.68 o 
   0   8   6      441.88      609.40     77.27 o 
   2   8   6       46.90       47.84     42.65 o 
   4   8   6       61.08       64.33     43.42 o 
   6   8   6        0.01      -22.35     36.74 o 
   8   8   6        1.05      -48.65     52.90 o 
  10   8   6       27.61       12.53     48.54 o 
  12   8   6        4.48       53.28     58.11 o 
  14   8   6        0.05       19.18     53.51 o 
  16   8   6       29.63      -32.73     51.48 o 
  18   8   6        0.80       20.91     51.42 o 
 -19   9   6       15.51       -5.51     48.61 o 
 -17   9   6        1.95      -11.03     50.33 o 
 -15   9   6       50.25       49.55     64.40 o 
 -13   9   6       49.14       68.76     65.23 o 
 -11   9   6        6.90      -84.49     56.32 o 
  -9   9   6       64.37       62.36     61.93 o 
  -7   9   6        0.06       35.49     57.81 o 
  -5   9   6      425.98      595.47    131.43 o 
  -3   9   6        0.36       30.80     50.16 o 
  -1   9   6       18.37       -8.26     45.36 o 
   1   9   6       22.54      -17.03     39.67 o 
   3   9   6       15.80       -8.54     39.82 o 
   5   9   6       25.76       39.11     38.81 o 
   7   9   6        0.44       39.82     65.86 o 
   9   9   6        1.70      -16.15     45.50 o 
  11   9   6        3.94       48.72     58.25 o 
  13   9   6      180.84      217.34     68.71 o 
  15   9   6        1.60       54.71     54.63 o 
  17   9   6       12.92       32.79     43.22 o 
 -18  10   6        1.64      -10.05     60.08 o 
 -16  10   6        0.20        1.05     42.97 o 
 -14  10   6       48.72      189.09     91.31 o 
 -12  10   6        0.42        9.40     79.37 o 
 -10  10   6       21.10       11.52     68.43 o 
  -8  10   6        0.00       64.01     69.19 o 
  -6  10   6       23.92       11.62     67.00 o 
  -4  10   6       83.21       78.48     75.80 o 
  -2  10   6       13.30       38.02     46.43 o 
   0  10   6      150.67      231.34     61.68 o 
   2  10   6       38.04       53.11     51.48 o 
   4  10   6      124.42      140.61     50.41 o 
   6  10   6       19.85       43.84     45.66 o 
   8  10   6       35.23       43.81     53.70 o 
  10  10   6        5.97      -23.39     61.58 o 
  12  10   6       40.55       36.00     63.62 o 
  14  10   6        0.36       39.88     56.18 o 
  16  10   6        3.63        7.44     58.06 o 
 -15  11   6        6.81       63.38     87.32 o 
 -13  11   6       13.43       51.55     62.13 o 
 -11  11   6        1.20       87.19     77.32 o 
  -9  11   6       48.85       91.80     93.51 o 
  -7  11   6       52.83       62.30     73.56 o 
  -5  11   6      254.55      379.23     89.71 o 
  -3  11   6       21.95      -12.67     62.05 o 
  -1  11   6      276.09      355.59     74.04 o 
   1  11   6       23.56      -37.23     44.27 o 
   3  11   6       24.55       90.29     54.67 o 
   5  11   6       11.67       -3.52     52.06 o 
   7  11   6      167.16      209.49     64.48 o 
   9  11   6       66.55       74.80    109.52 o 
  11  11   6        6.11      -19.30     55.52 o 
  13  11   6       17.66       36.96     70.29 o 
 -12  12   6        0.48      -18.84     71.80 o 
 -10  12   6        4.64      -36.38     59.71 o 
  -8  12   6        2.64      -29.67     60.80 o 
  -6  12   6       19.65       15.89     66.96 o 
  -4  12   6        0.00      110.19     76.12 o 
  -2  12   6       17.96       54.55     69.57 o 
   0  12   6      131.70      169.47     58.29 o 
   2  12   6       12.82        0.56     60.81 o 
   4  12   6        1.94       21.49     50.54 o 
   6  12   6        0.72       23.62     51.27 o 
   8  12   6        1.08        0.40     48.77 o 
  10  12   6        8.65      -21.83     72.24 o 
  -7  13   6       15.57       29.38     77.88 o 
  -5  13   6      194.70      344.57    100.25 o 
  -3  13   6        7.06      -51.85     83.76 o 
  -1  13   6        1.10       -7.44     63.36 o 
   1  13   6        1.48      -22.69     55.53 o 
   3  13   6        7.96       36.04     54.32 o 
   5  13   6       25.03       46.82     64.93 o 
 -23   1   7        6.23       -2.36     46.60 o 
 -21   1   7       25.63       47.51     50.19 o 
 -19   1   7       37.75       25.14     39.60 o 
 -17   1   7       35.35        4.01     36.14 o 
 -15   1   7        0.29      -17.04     31.47 o 
 -13   1   7       17.35       13.00     45.96 o 
 -11   1   7       43.39       -5.56     65.37 o 
  -9   1   7        2.66       12.52     45.90 o 
  -7   1   7       61.30       40.39     25.14 o 
  -5   1   7      373.83      246.00     52.01 o 
  -3   1   7      142.96       93.27     35.72 o 
  -1   1   7        0.69        2.95     42.48 o 
   1   1   7      265.03      263.00     75.64 o 
   3   1   7       12.53       18.36     59.48 o 
   5   1   7      227.06      230.04     72.21 o 
   7   1   7        5.15       20.74     55.32 o 
   9   1   7      151.26      195.16     70.04 o 
  11   1   7        0.54      -30.66     69.19 o 
  13   1   7       30.55       59.77     85.14 o 
  15   1   7       19.76       77.78     65.74 o 
  17   1   7       64.43      106.04     74.66 o 
  19   1   7      175.62      233.94     78.79 o 
 -22   2   7       14.22       46.13     55.37 o 
 -20   2   7        0.18      -15.98     44.77 o 
 -18   2   7       10.38       20.49     38.32 o 
 -16   2   7       36.83        5.49     33.55 o 
 -14   2   7       30.91       31.39     55.98 o 
 -12   2   7       48.36       62.59     63.98 o 
 -10   2   7       10.53      -28.42     27.30 o 
  -8   2   7        1.45      -12.49     32.17 o 
  -6   2   7      213.47      201.78     85.88 o 
  -4   2   7       64.16       30.47     42.47 o 
  -2   2   7       53.63       11.27     34.62 o 
   0   2   7        0.95       -6.63     51.46 o 
   2   2   7      425.17      264.25    100.14 o 
   4   2   7      257.37      263.75     79.00 o 
   6   2   7      210.29      399.85     89.80 o 
   8   2   7       57.64       95.31     67.92 o 
  10   2   7       82.88       81.59     68.33 o 
  12   2   7        8.44       58.63     58.57 o 
  14   2   7       30.27       64.73     52.59 o 
  16   2   7       18.27       19.88     59.16 o 
  18   2   7        0.23       46.20     57.52 o 
  20   2   7       42.45       10.90     64.55 o 
 -21   3   7        3.79        8.21     49.76 o 
 -19   3   7       16.70       27.30     42.55 o 
 -17   3   7        0.41       -3.97     38.39 o 
 -15   3   7        0.05       15.78     42.89 o 
 -13   3   7       24.05       -4.17     61.19 o 
 -11   3   7        1.88      -33.34     37.02 o 
  -9   3   7       35.06       27.61     40.31 o 
  -7   3   7        9.96       15.39     29.07 o 
  -5   3   7       30.88       63.46     41.98 o 
  -3   3   7        0.49       -6.29     31.86 o 
  -1   3   7       19.75        0.54     42.22 o 
   1   3   7      233.13      115.26     66.76 o 
   3   3   7        8.30       18.51     40.21 o 
   5   3   7      122.57       71.69     86.92 o 
   7   3   7        1.65       18.33     59.97 o 
   9   3   7      100.77       76.79     79.85 o 
  11   3   7      138.75       41.55     70.49 o 
  13   3   7       10.70      -27.22     60.02 o 
  15   3   7       52.17      136.03     65.68 o 
  17   3   7       27.86       45.15     71.86 o 
  19   3   7        2.09      -28.99     60.14 o 
 -22   4   7        2.30       30.01     61.46 o 
 -20   4   7       23.48      -36.50     40.26 o 
 -18   4   7       13.45       39.94     54.41 o 
 -16   4   7       12.45       28.73     60.15 o 
 -14   4   7        1.80       12.55     42.06 o 
 -12   4   7       47.03       75.97     48.49 o 
 -10   4   7       40.27       39.37     42.70 o 
  -8   4   7        0.24       14.60     44.50 o 
  -6   4   7        4.25      -15.88     33.14 o 
  -4   4   7        3.08       -8.38     34.96 o 
  -2   4   7       38.24       38.93     40.40 o 
   0   4   7       85.43       34.53     49.36 o 
   2   4   7        4.59        6.15     34.72 o 
   4   4   7        3.78      -10.99     33.98 o 
   6   4   7       50.59       50.99     40.35 o 
   8   4   7       58.01      -20.61     33.24 o 
  10   4   7        0.25      -20.53     29.68 o 
  12   4   7       39.09       55.44     67.11 o 
  14   4   7      187.84      234.60    100.02 o 
  16   4   7       17.40       72.62     64.82 o 
  18   4   7        0.84      -39.53     66.06 o 
 -21   5   7       18.81       18.78     60.88 o 
 -19   5   7       14.07      -25.81     51.57 o 
 -17   5   7        0.36      -33.21     34.25 o 
 -15   5   7        0.09      -44.50     49.37 o 
 -13   5   7      138.49      167.59     86.23 o 
 -11   5   7       45.73       70.87     54.67 o 
  -9   5   7       60.58       36.39     54.54 o 
  -7   5   7       35.92       15.00     63.98 o 
  -5   5   7       46.32       29.70     47.67 o 
  -3   5   7       86.28       79.86     41.31 o 
  -1   5   7       40.71       21.82     33.70 o 
   1   5   7      152.56       74.67     57.04 o 
   3   5   7        8.04        6.93     36.51 o 
   5   5   7      160.34      130.45     71.97 o 
   7   5   7        8.07      -11.17     48.95 o 
   9   5   7       10.59       -1.29     45.20 o 
  11   5   7      117.92      158.35     64.12 o 
  13   5   7      183.70      242.24     59.27 o 
  15   5   7       51.22       31.19     49.20 o 
  17   5   7        0.00      -13.55     46.70 o 
 -20   6   7        3.71        9.74     59.11 o 
 -18   6   7        4.96       22.95     60.50 o 
 -16   6   7        0.34      -28.16     51.17 o 
 -14   6   7        6.52      -28.24     46.23 o 
 -12   6   7       96.20      111.12     72.38 o 
 -10   6   7       38.11       58.46     78.93 o 
  -8   6   7        0.28       -8.12     54.39 o 
  -6   6   7       14.78       -9.61     54.02 o 
  -4   6   7      146.38      114.85     52.08 o 
  -2   6   7       56.38       75.02     48.04 o 
   0   6   7      112.93      110.29     40.81 o 
   2   6   7       60.42       91.08     66.06 o 
   4   6   7       33.35       11.76     39.25 o 
   6   6   7       76.69       92.00     59.93 o 
   8   6   7        4.65      -19.49     37.33 o 
  10   6   7       97.32       72.10     59.60 o 
  12   6   7       20.79       17.92     54.53 o 
  14   6   7      141.49      188.00     58.36 o 
  16   6   7        3.16      -19.31     38.21 o 
 -19   7   7        2.03      -17.20     63.25 o 
 -17   7   7        1.49       25.77     55.23 o 
 -15   7   7        5.75      -25.38     53.45 o 
 -13   7   7        1.05      -40.99     69.19 o 
 -11   7   7        0.19      -21.29     62.89 o 
  -9   7   7       12.31       -3.17     55.73 o 
  -7   7   7        0.61      -51.59     46.33 o 
  -5   7   7        7.86       25.22     44.32 o 
  -3   7   7        4.92      -16.45     46.51 o 
  -1   7   7       20.69       53.01     40.66 o 
   1   7   7        1.89       24.58     44.35 o 
   3   7   7        7.00       18.81     52.94 o 
   5   7   7       68.40       68.09     61.60 o 
   7   7   7       12.15       45.52     58.68 o 
   9   7   7       13.66       14.69     41.41 o 
  11   7   7        6.46       17.71     41.55 o 
  13   7   7      131.38       96.40     73.36 o 
  15   7   7       42.32       52.83     56.37 o 
 -16   8   7        0.52      -29.55     46.62 o 
 -14   8   7        0.25       14.35     76.00 o 
 -12   8   7       44.23       90.69     74.18 o 
 -10   8   7       11.25      -96.33     64.88 o 
  -8   8   7       10.35       76.57     55.59 o 
  -6   8   7        0.03      -13.36     48.45 o 
  -4   8   7       12.95       69.36     57.22 o 
  -2   8   7       36.64        7.63     42.04 o 
   0   8   7        5.28      -21.91     46.13 o 
   2   8   7        0.83       27.11     60.26 o 
   4   8   7        0.91       33.34     45.92 o 
   6   8   7        1.44      -18.63     89.01 o 
   8   8   7        9.07       19.12     43.97 o 
  10   8   7       55.68       35.99     64.84 o 
  12   8   7        1.37       21.70     64.95 o 
  14   8   7       12.33       -9.28     67.92 o 
 -15   9   7        3.66       34.45     66.62 o 
 -13   9   7       23.61       10.24     66.76 o 
 -11   9   7       51.55       59.27     77.27 o 
  -9   9   7        4.77      -51.04     52.96 o 
  -7   9   7        4.41       22.68     62.20 o 
  -5   9   7        2.12      -38.85     53.05 o 
  -3   9   7      168.56      190.00     75.79 o 
  -1   9   7        0.04      -14.36     47.79 o 
   1   9   7       10.11        2.41     39.87 o 
   3   9   7        2.06       -3.38     50.80 o 
   5   9   7       45.21       -9.98     50.47 o 
   7   9   7       27.87        4.05     58.21 o 
   9   9   7       37.86       55.37     58.41 o 
  11   9   7        0.14      -49.47     49.68 o 
 -12  10   7       44.46       35.76     66.89 o 
 -10  10   7        0.00       -8.80     65.14 o 
  -8  10   7        2.88      -23.46     75.63 o 
  -6  10   7        4.38       64.54     83.03 o 
  -4  10   7      119.73      116.18     71.34 o 
  -2  10   7       15.28      -22.85     49.89 o 
   0  10   7       18.45      -15.40     48.38 o 
   2  10   7       20.45       14.61     43.20 o 
   4  10   7       20.83       25.74     89.71 o 
   6  10   7       84.70      105.46     64.32 o 
   8  10   7       14.52      -10.80     53.85 o 
  10  10   7        4.91       38.92     75.41 o 
  -9  11   7       16.62      -25.79     73.37 o 
  -7  11   7        8.57      -31.22     65.07 o 
  -5  11   7        0.77       15.46     64.08 o 
  -3  11   7       10.21       10.92     67.11 o 
  -1  11   7        3.74       -5.30     63.27 o 
   1  11   7       24.44       24.75     54.44 o 
   3  11   7        3.40      -27.63     53.55 o 
   5  11   7       24.99      -27.46     92.83 o 
 -18   0   8        3.76       69.54     77.88 o 
 -16   0   8       24.28       21.56     52.85 o 
 -14   0   8       81.09       95.96     58.41 o 
 -12   0   8       12.17      -25.03     66.06 o 
  -6   0   8      813.04      596.64     77.19 o 
  -4   0   8       84.07       36.86     27.12 o 
  -2   0   8       46.13       73.02     71.63 o 
   0   0   8        2.28      122.39    109.18 o 
   2   0   8      113.90      147.42     95.96 o 
   4   0   8       17.93      158.55    120.30 o 
   6   0   8       19.48        7.65     69.54 o 
   8   0   8       10.60      -29.21    104.31 o 
  10   0   8        1.80        4.87    114.74 o 
  12   0   8      123.82      169.68    140.47 o 
  14   0   8        3.75      -71.63     85.53 o 
 -17   1   8        0.92        8.78     51.86 o 
 -15   1   8       62.82       37.62     49.76 o 
 -13   1   8       19.76       21.55     46.76 o 
 -11   1   8        0.19      -84.14     59.11 o 
  -9   1   8        1.26        8.34     42.42 o 
  -7   1   8      165.02      122.63     47.63 o 
  -5   1   8      140.16      155.77     50.76 o 
  -3   1   8       36.63       42.64     45.20 o 
  -1   1   8        3.60       15.70     28.63 o 
   1   1   8       35.61       11.11     55.43 o 
   3   1   8       97.52      262.28    117.87 o 
   5   1   8        9.45       47.32     59.73 o 
   7   1   8        4.01       -0.52     79.49 o 
   9   1   8        9.45      -57.29    126.91 o 
  11   1   8       25.46       17.47     82.04 o 
  13   1   8       21.96        8.78     65.60 o 
  15   1   8        2.57       -2.89     85.19 o 
 -18   2   8        1.04       30.96     45.50 o 
 -16   2   8        4.95      -17.22     48.39 o 
 -14   2   8        5.09        8.66     49.82 o 
 -12   2   8        3.03      -19.47     57.72 o 
 -10   2   8       23.90      -12.52     61.89 o 
  -8   2   8       47.28       11.47     34.91 o 
  -6   2   8       39.82       56.53     60.85 o 
  -4   2   8       50.19       56.39     42.42 o 
  -2   2   8       13.54       -1.34     85.19 o 
   0   2   8        1.65       23.57     25.86 o 
   2   2   8       20.31       40.41     55.63 o 
   4   2   8        8.10       87.62     95.27 o 
   6   2   8       22.51       55.47     66.63 o 
   8   2   8       11.26       14.06     66.10 o 
  10   2   8       20.60      -22.83     84.93 o 
  12   2   8        0.34       -9.13     64.42 o 
  14   2   8        0.64       55.63     78.88 o 
 -17   3   8        7.39      -13.66     38.07 o 
 -15   3   8       41.32       94.84     49.45 o 
 -13   3   8        9.58       32.42     41.18 o 
 -11   3   8        2.16      -18.78     59.80 o 
  -9   3   8        0.20      -40.33     50.07 o 
  -7   3   8       54.27       16.69     49.37 o 
  -5   3   8       89.42      102.05     40.84 o 
  -3   3   8       36.50       42.97     55.28 o 
  -1   3   8        7.51      -23.27     28.43 o 
   1   3   8        0.54      -20.36     35.04 o 
   3   3   8       35.39       62.97     42.75 o 
   5   3   8       11.92      -42.45     31.65 o 
   7   3   8       30.20        5.51     25.15 o 
   9   3   8        0.28       21.96     26.07 o 
  11   3   8        0.93       -4.37     64.92 o 
  13   3   8       15.77       28.71     73.25 o 
 -16   4   8       27.91      -18.78     77.88 o 
 -14   4   8       85.35       71.63     74.41 o 
 -10   4   8       21.59       -3.50     46.43 o 
  -8   4   8        6.64       49.77     41.91 o 
  -6   4   8       83.33       65.36     52.31 o 
  -4   4   8        8.46      -22.77     34.27 o 
  -2   4   8        5.61        7.04     43.56 o 
   0   4   8        1.68       25.11     40.65 o 
   2   4   8      118.93       86.47     55.98 o 
   4   4   8       49.12       29.33     45.44 o 
   6   4   8        6.55      -14.90     42.07 o 
   8   4   8        1.65       -9.16     26.30 o 
  10   4   8       60.30       30.82     36.86 o 
  12   4   8       58.49       57.11     37.55 o 
 -15   5   8       31.23        8.34     59.80 o 
 -13   5   8        1.69       18.08     87.62 o 
 -11   5   8       17.04       36.17     46.79 o 
  -9   5   8        1.40      -15.41     39.24 o 
  -7   5   8       94.73       83.96     54.85 o 
  -5   5   8       19.24       38.29     50.27 o 
  -3   5   8        0.12      -28.60     44.43 o 
  -1   5   8        0.17      -17.07     47.36 o 
   1   5   8       53.26       32.06     50.26 o 
   3   5   8       49.03       35.43     36.48 o 
   5   5   8        0.97       24.46     47.22 o 
   7   5   8        7.27      -15.12     37.60 o 
   9   5   8        5.76       27.01     44.32 o 
  11   5   8       83.67       94.38     68.15 o 
 -14   6   8        0.94       93.18    107.79 o 
 -12   6   8       37.28       88.91     68.84 o 
 -10   6   8        2.93      -24.47     43.27 o 
  -8   6   8       27.03       29.96     57.70 o 
  -6   6   8       19.84       30.70     74.75 o 
  -4   6   8        2.77       26.61     62.93 o 
  -2   6   8       36.49       25.86     52.44 o 
   0   6   8        0.04      -41.31     33.81 o 
   2   6   8        5.08       -5.29     38.97 o 
   4   6   8        5.07       -6.25     36.83 o 
   6   6   8        0.46      -24.11     48.95 o 
   8   6   8        0.42       52.23     52.85 o 
  10   6   8        3.39       -1.71     47.60 o 
 -11   7   8       34.21       54.73     57.97 o 
  -9   7   8        1.95       28.82     62.97 o 
  -7   7   8        0.44      -10.80     43.54 o 
  -5   7   8        0.14       38.16     46.60 o 
  -3   7   8        1.41       33.38     70.23 o 
  -1   7   8       14.69       55.91     46.47 o 
   1   7   8        0.39       -3.50     55.89 o 
   3   7   8       18.46      -24.72     50.81 o 
   5   7   8        0.13       33.74     42.71 o 
   7   7   8        6.74       -5.50     62.59 o 
   9   7   8        0.09      -11.58     44.46 o 
  -8   8   8        7.97      -18.59     54.24 o 
  -6   8   8       26.24       87.21     82.75 o 
  -4   8   8        2.55      -20.35     46.21 o 
  -2   8   8       33.52       16.69     71.63 o 
   0   8   8       15.80       36.71     53.92 o 
   2   8   8        1.13       -6.28     45.93 o 
   4   8   8        6.67       39.44     58.15 o 
   6   8   8        6.26       37.93     47.21 o 
  -3   9   8       27.17       83.08     82.06 o 
  -1   9   8       15.52       34.07     63.28 o 
  -9   1   9        9.99       13.91     63.28 o 
  -5   1   9       11.06       14.58     14.40 o 
  -3   1   9        0.38       12.57     11.26 o 
  -1   1   9        7.79       35.26     29.55 o 
   1   1   9        0.81        9.83     17.83 o 
   3   1   9        3.43       10.55     24.69 o 
   5   1   9        1.84      -15.60     67.17 o 
  -6   2   9        0.84       -4.17     36.16 o 
  -4   2   9        7.12       26.26     35.91 o 
  -2   2   9        0.14      -15.13     65.37 o 
   0   2   9        7.68       -4.48     27.45 o 
   2   2   9        0.00       -6.26     26.75 o 
   4   2   9        6.80        6.77     25.73 o 
  -7   3   9        8.47       11.82     43.81 o 
  -5   3   9        0.09       28.51     43.81 o 
  -3   3   9        0.43       -3.54     44.16 o 
  -1   3   9        4.22      -18.42     26.07 o 
   1   3   9        0.03        4.27     33.03 o 
   3   3   9        0.43      -34.38     42.07 o 
  -4   4   9        1.19       47.98     49.37 o 
  -2   4   9        0.06      -12.45     38.55 o 
   0   4   9        5.84      -12.82     37.83 o 
                                                 
